# Supplementary material for: Physical activity and functional disability among older adults in Ghana: The moderating role of multi-morbidity
Source: PLOS Glob Public Health. 2023 Mar 8;3(3):e0001014. doi: 10.1371/journal.pgph.0001014 (PMC10021534; doi:10.1371/journal.pgph.0001014)
Supplement: S1 Data — (XLSX) [file pgph.0001014.s002.xlsx]

## Sheet: Sheet1
id	chronicLungs	asthma	depression	multimor_new	sum1	PA	comminvolment	commscore
2417020001	0	0	0	No morbidity	0	3	27	40
2410368201	0	0	0	No morbidity	0	3	33	53.3333
2418015401	0	0	0	No morbidity	0	3	24	33.3333
2417142701	0	0	0	No morbidity	0		16	15.5556
2410088701	0	0	0	No morbidity	0	3	22	28.8889
2418011701	0	0	0	No morbidity	0	2	18	20
2418355601	0	0	0	No morbidity	0	3	25	35.5556
2418337101	0	0	0	2 or more morbidities	2	3	36	60
2410556301	0	0	0	No morbidity	0	3	25	35.5556
2410492601	0	0		2 or more morbidities		3	22	28.8889
2410307801	0	0		2 or more morbidities		3	23	31.1111
2418009802	0	0		2 or more morbidities		3	24	33.3333
2418023401	0	0	0	2 or more morbidities		3	15	13.3333
2418143401	0	0	0	No morbidity	0		9	0
2418020401	0	1	0	Any one morbidity	1		19	22.2222
2417291701	0	0	0	No morbidity	0		24	33.3333
2418322701	0	0		2 or more morbidities		3	25	35.5556
2410513301	0	0	0	No morbidity	0	3	45	80
2418104501	0	0	0	No morbidity	0	3	16	15.5556
2418008001	0	0	0	Any one morbidity	1	3	17	17.7778
2410598101	0	0	0	No morbidity	0	3	22	28.8889
2412416203	0	0		2 or more morbidities		3	15	13.3333
2418091401	0	0	0	Any one morbidity	1		29	44.4444
2410328902				2 or more morbidities
2410079301	0	0		2 or more morbidities		2	29	44.4444
2418014401	0	0	0	No morbidity	0	3	45	80
2418115401	0	0	0	No morbidity	0	1
2418022601	0	0	0	No morbidity	0	3	17	17.7778
2418051501	0	0	0	2 or more morbidities		2	32	51.1111
2418276401	0	0	0	No morbidity	0	3	26	37.7778
2410015401	0	0	0	Any one morbidity	1	3	33	53.3333
2418023301	0	0	0	Any one morbidity	1	3	16	15.5556
2410284802	0	0		2 or more morbidities		2	29	44.4444
2417421901	0	0	0	2 or more morbidities	2		13	8.88889
2410513601	0	0	0	Any one morbidity	1	3	29	44.4444
2410507001	0	0	0	2 or more morbidities		3	43	75.5556
2410345001	0	0	0	2 or more morbidities		3	26	37.7778
2418205301	0	0	0	No morbidity	0	3	26	37.7778
2410221401	0	0	0	No morbidity	0	3	25	35.5556
2410466001	0	0	0	No morbidity	0	3	25	35.5556
2410482301	0	0		2 or more morbidities		3	22	28.8889
2417092901	0	0	0	No morbidity	0	3	34	55.5556
2410546301	0	0	0	No morbidity	0	3	24	33.3333
2417443701	0	0	0	Any one morbidity	1		9	0
2418290901	0	0	0	No morbidity	0	3	31	48.8889
2418203001	0	0	0	2 or more morbidities		3	26	37.7778
2410177201	0	0		2 or more morbidities			9	0
2418067101	0	0	0	No morbidity	0	3	20	24.4444
2417415704	0	0	0	No morbidity	0		45	80
2418360301	0	0	0	No morbidity	0
2417267501	0	0	0	No morbidity	0		35	57.7778
2418027401	0	0	0	No morbidity	0	3	38	64.4444
2410439501	0	0	0	No morbidity	0	3	33	53.3333
2410305701	0	0	0	2 or more morbidities	3		23	31.1111
2417429701	0	0	0	No morbidity	0	1	21	26.6667
2418027501	0	0	0	No morbidity	0		17	17.7778
2410090701	0	0	0	No morbidity	0	3	32	51.1111
2417309501	0	0	0	No morbidity	0	2	31	48.8889
2410541701	0	0		2 or more morbidities		3	31	48.8889
2417381101	0	0	0	No morbidity	0	3	27	40
2418032701	0	0	0	No morbidity	0	3	16	15.5556
2410539401	0	0	0	No morbidity	0	3	36	60
2410524202	0	0	0	No morbidity	0		25	35.5556
2418140801	0	0	0	No morbidity	0		15	13.3333
2410289601	0	0	0	No morbidity	0		21	26.6667
2417425401	0	0	0	No morbidity	0	3	24	33.3333
2418264301	0	0	0	No morbidity	0	3	36	60
2410566701	0	0		2 or more morbidities		1	23	31.1111
2410002801	0	0		2 or more morbidities			10	2.22222
2417423601	0	0	0	Any one morbidity	1	3
2417423502	0	0	0	No morbidity	0	3	9	0
2418041401	0	0	0	No morbidity	0	3	16	15.5556
2410554901	0	0		2 or more morbidities		3
2410057503	0	0		2 or more morbidities		3	25	35.5556
2410577801	0	0	0	No morbidity	0		18	20
2410513001	0	0	0	No morbidity	0	3	45	80
2418031301	0	0		2 or more morbidities		3	15	13.3333
2417105703	0	0	0	No morbidity	0	3	18	20
2410564301	0	0	0	No morbidity	0	3	23	31.1111
2418315901	0	0	0	No morbidity	0	3	21	26.6667
2418068801	0	0	0	No morbidity	0
2410554101	0	0	0	No morbidity	0	2	31	48.8889
2410435001	0	0	0	2 or more morbidities		2	20	24.4444
2410556401	0	0	0	No morbidity	0		28	42.2222
2417143701	0	0	0	No morbidity	0	1	17	17.7778
2417412505	0	0	0	No morbidity	0	3	31	48.8889
2410582001	0	0		2 or more morbidities		3	20	24.4444
2417403801	0	0	0	No morbidity	0	2	39	66.6667
2418032303	0	0	0	No morbidity	0	3	18	20
2418134801	0	0	0	No morbidity	0		22	28.8889
2417064001	0	0	0	2 or more morbidities	2		33	53.3333
2418284501	0	0	0	No morbidity	0	3	12	6.66667
2410543101	0	0	0	No morbidity	0		9	0
2417090501	0	0	0	No morbidity	0	3	21	26.6667
2410506501	0	0		2 or more morbidities			22	28.8889
2418365201	0	0		2 or more morbidities		3	15	13.3333
2418152701	0	0	0	No morbidity	0	3
2417405401	0	0	0	No morbidity	0	3	30	46.6667
2418039303	0	0		2 or more morbidities		3	19	22.2222
2418314601	0	0	0	No morbidity	0	3	20	24.4444
2410003503	0	0		2 or more morbidities		3	28	42.2222
2418051401	0	0		2 or more morbidities		3	20	24.4444
2410413402	0	0	0	Any one morbidity	1	3	20	24.4444
2417079805	0	0	0	No morbidity	0		29	44.4444
2410410602	0	0	0	No morbidity	0	3	31	48.8889
2418036101	0	0	0	No morbidity	0	3	29	44.4444
2410061101	0	0	0	No morbidity	0	3	45	80
2418314801	0	0	0	Any one morbidity	1	3	23	31.1111
2417139601	0	0	0	No morbidity	0	3	20	24.4444
2418341001	0	0	0	Any one morbidity	1	3
2410403901	0	0	0	No morbidity	0	3	27	40
2417389301	0	0	0	No morbidity	0	3	24	33.3333
2417136502	0	0	0	No morbidity	0	3	21	26.6667
2410149401	0	0		2 or more morbidities		3	24	33.3333
2410027701	0	0	0	No morbidity	0	3	19	22.2222
2418315501	0	0	0	No morbidity	0	3	18	20
2418296401	0	0	0	Any one morbidity	1		30	46.6667
2418293701	0	0		2 or more morbidities		3	18	20
2418263601	0	0	0	No morbidity	0	3	24	33.3333
2418129201	0	0	0	No morbidity	0		9	0
2415552101	0	0	0	Any one morbidity	1	2	30	46.6667
2410028201	0	0	0	No morbidity	0	3	24	33.3333
2418049201	0	0	0	No morbidity	0	3	26	37.7778
2418198101	0	0	0	No morbidity	0		24	33.3333
2417050601	0	0	0	Any one morbidity	1		16	15.5556
2410564201	0	0	0	No morbidity	0	3	22	28.8889
2418036001	0	0	0	Any one morbidity	1	3	29	44.4444
2418184201	0	0	0	No morbidity	0	3	36	60
2417307501	0	0	0	2 or more morbidities	2	3	25	35.5556
2410453401	0	0		2 or more morbidities		3	30	46.6667
2417052201	0	0	0	Any one morbidity	1	3	45	80
2410283501	0	0	0	No morbidity	0		26	37.7778
2410263202	0	0		2 or more morbidities			15	13.3333
2410022401	0	0	0	No morbidity	0	3	30	46.6667
2410563901	0	0		2 or more morbidities			24	33.3333
2418061201	0	0	0	No morbidity	0	3	17	17.7778
2410593901	0	0	0	No morbidity	0	3	25	35.5556
2417110001	0	0	0	No morbidity	0		9	0
2410518401	0	1	0	Any one morbidity	1	3	34	55.5556
2417362401	0	0	0	No morbidity	0	3	28	42.2222
2417249701	0	0	0	No morbidity	0	3	26	37.7778
2410527201	0	0	0	No morbidity	0		25	35.5556
2410434501	0	1	0	2 or more morbidities		3	9	0
2418031902	0	0		2 or more morbidities		3	23	31.1111
2418221301	0	0	0	No morbidity	0	3	30	46.6667
2418202801	0	0	0	No morbidity	0	3	31	48.8889
2410509201	0	0	0	No morbidity	0		23	31.1111
2410523701	0	0		2 or more morbidities			9	0
2417377202	0	0	0	No morbidity	0	3	23	31.1111
2417265701	0	0	0	No morbidity	0	3	45	80
2418100401	0	1	0	2 or more morbidities	2	3	22	28.8889
2418201301	0	1	0	Any one morbidity	1	3	27	40
2410039901	0	0		2 or more morbidities		3	21	26.6667
2410559301	0	0		2 or more morbidities		3	21	26.6667
2418092901	0	0	0	No morbidity	0	3	26	37.7778
2410062201	0	0	0	No morbidity	0	3	24	33.3333
2410526001	0	0	0	No morbidity	0		27	40
2418322501	0	0	0	2 or more morbidities		3	29	44.4444
2418296301	0	0	0	No morbidity	0	3	27	40
2418168201	0	0	0	2 or more morbidities		3	22	28.8889
2417019201	0	0	0	No morbidity	0	3	27	40
2417093902	0	0	0	No morbidity	0	3	34	55.5556
2410234402	0	0		2 or more morbidities		3	27	40
2418301801	0	0	0	No morbidity	0	3	26	37.7778
2410261701	0	0	0	No morbidity	0		33	53.3333
2410358801	0	0	0	2 or more morbidities
2410275401	0	0	0	No morbidity	0		18	20
2418058001	0	0	0	No morbidity	0	2	37	62.2222
2417123101	0	0	0	No morbidity	0	3	19	22.2222
2417313902	0	0	0	No morbidity	0	3	27	40
2418075701	0	0	0	2 or more morbidities		3	35	57.7778
2410569901	0	0	0	No morbidity	0	3	31	48.8889
2410334701	0	0		2 or more morbidities		3	19	22.2222
2418236101	0	0	0	No morbidity	0		9	0
2417064201	0	0	0	No morbidity	0	3	18	20
2417149701	0	0	0	No morbidity	0		45	80
2418131201	0	0	0	No morbidity	0	3	19	22.2222
2418177501	0	1	0	2 or more morbidities	3	3	19	22.2222
2418153301	0	0	0	No morbidity	0		28	42.2222
2417249801				2 or more morbidities
2418327801	0	0	0	No morbidity	0	1	24	33.3333
2418059201	0	0	0	Any one morbidity	1	3
2410495301	0	0	0	2 or more morbidities	2	3	23	31.1111
2410329302	0	0		2 or more morbidities		3	21	26.6667
2410413501	0	0		2 or more morbidities		3	14	11.1111
2418216701	0	0	0	Any one morbidity	1	3	30	46.6667
2410595101	0	0	0	No morbidity	0	3	23	31.1111
2418251801	0	0	0	No morbidity	0	3	25	35.5556
2410507404	0	0	0	No morbidity	0	2	25	35.5556
2410571401	0	0	0	No morbidity	0	3	23	31.1111
2417343610	0	0	0	No morbidity	0	3	27	40
2418039901	0	0	0	2 or more morbidities	2	3	15	13.3333
2417326101	0	0	0	No morbidity	0	3	36	60
2417118001	0	0	0	No morbidity	0	3	36	60
2410411301	0	0	0	Any one morbidity	1		9	0
2417249501	0	0	0	No morbidity	0	3	33	53.3333
2410245901	0	0	0	Any one morbidity	1	3	12	6.66667
2410111402	0	0	0	No morbidity	0	3	21	26.6667
2410442701	0	0	0	No morbidity	0	3	31	48.8889
2410479701	0	0	0	No morbidity	0	3	21	26.6667
2418046501	0	0	0	No morbidity	0	3	18	20
2410504601	0	0	0	No morbidity	0	3	28	42.2222
2410565301	0	0		2 or more morbidities		3	22	28.8889
2418020901	0	0	0	No morbidity	0	3	25	35.5556
2418200501	0	0	0	No morbidity	0	3	29	44.4444
2410248401	0	0	0	No morbidity	0	3	28	42.2222
2410232402	0	0		2 or more morbidities		3	34	55.5556
2410526101	0	0	0	No morbidity	0		36	60
2410576501	0	0	0	No morbidity	0	3	9	0
2417417102	0	0	0	No morbidity	0	3	14	11.1111
2417313201	0	0	0	No morbidity	0	3	30	46.6667
2410458001	0	0	0	No morbidity	0	3	29	44.4444
2410242501	0	0	0	Any one morbidity	1	3	30	46.6667
2410597501	0	0	0	Any one morbidity	1	3	22	28.8889
2418148002	0	0		2 or more morbidities
2410404201	0	0	0	2 or more morbidities	3		25	35.5556
2418347801	0	0	0	Any one morbidity	1	3	15	13.3333
2418107101	0	0	0	2 or more morbidities			9	0
2410482501	0	0	0	No morbidity	0	3	21	26.6667
2410359701	0	0	0	No morbidity	0	3	19	22.2222
2418155701	0	0	0	No morbidity	0
2410372204	0	0	0	2 or more morbidities		3	9	0
2417190301	0	0	0	No morbidity	0	3	22	28.8889
2418329101	0	0	0	No morbidity	0	3	22	28.8889
2417022003	0	0	0	No morbidity	0	3	22	28.8889
2417307002	0	0	0	No morbidity	0		10	2.22222
2410481001	0	0	0	No morbidity	0	3	21	26.6667
2418263401	0	0	0	Any one morbidity	1	3	24	33.3333
2417051601	0	0	0	No morbidity	0	3	22	28.8889
2417050001	0	0	0	No morbidity	0	3	12	6.66667
2417406801	0	0	0	No morbidity	0	3	17	17.7778
2410426501	0	0	0	No morbidity	0	3	31	48.8889
2410097501	0	0	0	No morbidity	0	3	41	71.1111
2418209501	0	0	0	No morbidity	0	2	30	46.6667
2418040601	0	0	0	No morbidity	0	3	22	28.8889
2417102001	0	0	0	No morbidity	0	3	27	40
2417344001	0	0	0	No morbidity	0	3	26	37.7778
2417133102				2 or more morbidities
2410514001	0	0	0	No morbidity	0	3	32	51.1111
2410547201	0	0	0	Any one morbidity	1		29	44.4444
2417441501	0	0	0	No morbidity	0		24	33.3333
2418322801	0	0	0	Any one morbidity	1	3	22	28.8889
2418338402	0	0		2 or more morbidities		3	38	64.4444
2410559101	0	0		2 or more morbidities		3	22	28.8889
2410068101	0	0		2 or more morbidities		3	26	37.7778
2418014901	0	0	0	2 or more morbidities	3	3	18	20
2412816501	0	0		2 or more morbidities		3	28	42.2222
2418301601	0	0	0	No morbidity	0	3	23	31.1111
2417429901	0	0	0	No morbidity	0	3	21	26.6667
2410284602	0	0		2 or more morbidities			29	44.4444
2417109903				2 or more morbidities
2410392201	0	0	0	No morbidity	0	3	31	48.8889
2418053801	0	0		2 or more morbidities			28	42.2222
2410059001	0	0		2 or more morbidities		3	45	80
2417297701	0	0	0	No morbidity	0	3	33	53.3333
2417032901	0	0	0	No morbidity	0	3	24	33.3333
2417428102	0	0	0	No morbidity	0	3	19	22.2222
2418173902	0	0		2 or more morbidities			9	0
2418054801	0	0	0	No morbidity	0	3	17	17.7778
2417013701	0	0	0	Any one morbidity	1	2	37	62.2222
2417233502	0	0	0	No morbidity	0	3	29	44.4444
2417047701	0	0	0	No morbidity	0	3	25	35.5556
2418135101	0	0	0	No morbidity	0		15	13.3333
2410085702	0	0	0	No morbidity	0	2	33	53.3333
2417240202	0	0	0	No morbidity	0	3	28	42.2222
2410573001	0	0	0	2 or more morbidities		3	22	28.8889
2410329401	0	0		2 or more morbidities		3	17	17.7778
2410576101	0	0	0	No morbidity	0	1	9	0
2417042701	0	0	0	No morbidity	0	3	25	35.5556
2418026201	0	0	0	2 or more morbidities	2	3	19	22.2222
2417085801	0	0	0	No morbidity	0	2	37	62.2222
2410083301	0	0	0	No morbidity	0	3	29	44.4444
2410144301	0	0	0	2 or more morbidities		3	15	13.3333
2417122901	0	0	0	No morbidity	0		35	57.7778
2410301301	0	0	0	No morbidity	0		35	57.7778
2410360601	0	0	0	2 or more morbidities		3	26	37.7778
2418242701	0	0	0	No morbidity	0	3	28	42.2222
2410590601	0	0	0	No morbidity	0	3	24	33.3333
2418259501	0	0	0	2 or more morbidities		3	23	31.1111
2418300801	0		0	2 or more morbidities
2417132004				2 or more morbidities
2410567701	0	0	0	No morbidity	0	3	19	22.2222
2417419901	0	0	0	No morbidity	0		33	53.3333
2410089401	0	0	0	No morbidity	0	2	9	0
2417447401	0	0	0	No morbidity	0	3	26	37.7778
2410146401	0	0		2 or more morbidities		3	25	35.5556
2418056601	0	0	0	No morbidity	0	3	23	31.1111
2417077602	0	0	0	No morbidity	0	3	23	31.1111
2418031501	0	0	0	Any one morbidity	1	3	18	20
2410512103	0	0		2 or more morbidities		3	36	60
2410558101	0	0	0	No morbidity	0	3	16	15.5556
2418024702	0	0		2 or more morbidities			15	13.3333
2418008901	0	0		2 or more morbidities		3	24	33.3333
2417347601	0	0	0	No morbidity	0	3	19	22.2222
2418330201	0	0	0	No morbidity	0	3	25	35.5556
2410021501	0	0	0	No morbidity	0	3	32	51.1111
2417124001	0	0	0	No morbidity	0	3	20	24.4444
2418177101	0	0	0	No morbidity	0	3	19	22.2222
2418325401	0	0	0	No morbidity	0	3	21	26.6667
2410302801	0	0	0	No morbidity	0	3	26	37.7778
2417409501	0	1	0	Any one morbidity	1		9	0
2410590501	0	0	0	No morbidity	0	3	25	35.5556
2417225801	0	0	0	No morbidity	0		24	33.3333
2410100601	0	0		2 or more morbidities		3	33	53.3333
2417190101	0	0	0	No morbidity	0	3	27	40
2418049101	0	0	0	No morbidity	0	3	16	15.5556
2410595901	0	0	0	No morbidity	0	3	25	35.5556
2417354404	0	0	0	No morbidity	0		17	17.7778
2418129101	0	0	0	Any one morbidity	1	3	39	66.6667
2418238001	0	0	0	No morbidity	0	3	32	51.1111
2418086101	0	0	0	No morbidity	0		32	51.1111
2418060801	0	0	0	No morbidity	0	3	20	24.4444
2418302301	0	0	0	No morbidity	0	3	22	28.8889
2418116501	0	0	0	Any one morbidity	1	3	24	33.3333
2418283101	0	0	0	2 or more morbidities		3	38	64.4444
2418149401	0	0	0	No morbidity	0		15	13.3333
2418367601	0	0	0	No morbidity	0		25	35.5556
2417387201	0	0	0	Any one morbidity	1	3	17	17.7778
2418056901	0	0	0	No morbidity	0	3	20	24.4444
2410482201	0	0	0	Any one morbidity	1	3	22	28.8889
2410019201	0	0		2 or more morbidities		3	22	28.8889
2410495801	0	0	0	2 or more morbidities		3	22	28.8889
2411003901	0	0		2 or more morbidities			22	28.8889
2410190901	0	0	0	Any one morbidity	1	3	30	46.6667
2418238801	0	0	0	2 or more morbidities		3	12	6.66667
2418296101	0	0	0	No morbidity	0	2	21	26.6667
2418062101	0	0	0	No morbidity	0	2	38	64.4444
2417253601	0	0	0	No morbidity	0	2	23	31.1111
2418288603	0	0	0	No morbidity	0	3	19	22.2222
2418209201	0	0	0	No morbidity	0	2	32	51.1111
2410443501	0	0		2 or more morbidities			33	53.3333
2418257101	0	0	0	Any one morbidity	1	3	31	48.8889
2418276801	0	0	0	No morbidity	0	3	26	37.7778
2418146201	0	0	0	No morbidity	0		20	24.4444
2410501501	0	0	0	No morbidity	0	3	35	57.7778
2418284801	0	0	0	No morbidity	0	2	27	40
2410575201	0	0	0	No morbidity	0	3	25	35.5556
2410440501	0	0		2 or more morbidities		3	36	60
2417028501	0	0	0	No morbidity	0	3	16	15.5556
2418231501	0	0	0	No morbidity	0	3	36	60
2410541301	0	0	0	No morbidity	0		16	15.5556
2417068003	0	0	0	No morbidity	0	3	21	26.6667
2410600001	0	0		2 or more morbidities		3	21	26.6667
2411004501	0	0		2 or more morbidities		3	10	2.22222
2410568601	0	0	0	No morbidity	0	2
2410221901	0	0	0	No morbidity	0	3	27	40
2418268801	0	0	0	No morbidity	0	3	22	28.8889
2410486001	0	0	0	No morbidity	0	3	24	33.3333
2418123701	0	0	0	2 or more morbidities	2	3	22	28.8889
2418291001	0	0	0	No morbidity	0	3
2417035201	0	0	0	Any one morbidity	1		21	26.6667
2410595602	0	0	0	No morbidity	0	3	23	31.1111
2418215501	0	0	0	2 or more morbidities		3	35	57.7778
2418295501	0	0	0	No morbidity	0	3	27	40
2418080601	0	0	0	No morbidity	0	2	45	80
2418225001	0	0	0	No morbidity	0	3	27	40
2410074501	0	0	0	No morbidity	0	3	36	60
2410494301	0	0		2 or more morbidities		3	26	37.7778
2418148001	0	0	0	2 or more morbidities	2	3	18	20
2418231201	0	0		2 or more morbidities		3	36	60
2410593001	0	0		2 or more morbidities		3	22	28.8889
2410145801	0	0	0	No morbidity	0	3	45	80
2410329101	0	0	0	2 or more morbidities		3	18	20
2418056401	0	0	0	No morbidity	0	3	17	17.7778
2417111301	0	1	0	Any one morbidity	1	3	27	40
2418344201	0	0	0	No morbidity	0		13	8.88889
2417207601	0	0	0	No morbidity	0	3	25	35.5556
2418219001	0	0	0	No morbidity	0	3	23	31.1111
2410359903				2 or more morbidities
2418365901	0	0		2 or more morbidities		3	20	24.4444
2410048001	0	0	0	No morbidity	0	3	27	40
2410473901	0	0	0	2 or more morbidities		2	32	51.1111
2410338201	0	0		2 or more morbidities			17	17.7778
2418282101	0	0	0	No morbidity	0	3	35	57.7778
2410562401	0	0		2 or more morbidities		3	25	35.5556
2418322601	0	0	0	2 or more morbidities	2	3	18	20
2410130501	0	0	0	2 or more morbidities			33	53.3333
2410436001	0	0	0	No morbidity	0	3	36	60
2418301101	0	0	0	No morbidity	0	3	31	48.8889
2417397901	0	0	0	No morbidity	0	1	19	22.2222
2410105904	0	0		2 or more morbidities		2	35	57.7778
2418046001	0	0	0	2 or more morbidities		3	23	31.1111
2417272603	0	0	0	No morbidity	0	3	36	60
2418258101	0	0	0	No morbidity	0		25	35.5556
2417310103	0	1	0	Any one morbidity	1		45	80
2410081303	0	0		2 or more morbidities		2	30	46.6667
2410076801	0	0	0	No morbidity	0		29	44.4444
2410091301	0	0	0	No morbidity	0	3	29	44.4444
2410551507	0	0	0	No morbidity	0	3	45	80
2410593801	0	0	0	No morbidity	0	3	23	31.1111
2410595401	0	0	0	No morbidity	0	3	23	31.1111
2410571702	0	0		2 or more morbidities		3	22	28.8889
2410451801	0	0		2 or more morbidities		2	33	53.3333
2410460501	0	0		2 or more morbidities		3	22	28.8889
2418054501	0	0	0	2 or more morbidities		3	24	33.3333
2418118302	0	0		2 or more morbidities		3	28	42.2222
2418048701	0	0	0	No morbidity	0	3	30	46.6667
2410254901	0	0	0	No morbidity	0		9	0
2418173701	0	0	0	2 or more morbidities			12	6.66667
2410279101	0	1	0	Any one morbidity	1		27	40
2418287801	0	0	0	Any one morbidity	1	3	27	40
2418092001	0	0	0	No morbidity	0	3	34	55.5556
2418077101	0	0		2 or more morbidities		3	21	26.6667
2417163503	0	0	0	No morbidity	0	3	33	53.3333
2410562901	0	0	0	No morbidity	0	3	24	33.3333
2418027801	0	0	0	No morbidity	0	3	21	26.6667
2418137801	0	0	0	Any one morbidity	1	3	30	46.6667
2410370101	0	0		2 or more morbidities		3	27	40
2410595301	0	0	0	No morbidity	0	3	24	33.3333
2417157602	0	0	0	No morbidity	0	3	32	51.1111
2418013101	0	0	0	Any one morbidity	1	3	15	13.3333
2418240901	0	0		2 or more morbidities		3	25	35.5556
2418098501	0	0	0	No morbidity	0	2	20	24.4444
2417424101	0	0	0	Any one morbidity	1	3	9	0
2418341101	0	0	0	No morbidity	0	3	22	28.8889
2418081101	0	1	0	2 or more morbidities	3	3	12	6.66667
2410518101	0	0	0	No morbidity	0	3	35	57.7778
2410573501	0	0	0	No morbidity	0	3	26	37.7778
2417406701	0	0	0	No morbidity	0	3	35	57.7778
2418132701	0	0	0	No morbidity	0	3	15	13.3333
2418008801	0	0	0	Any one morbidity	1		23	31.1111
2418271801	0	0	0	No morbidity	0		29	44.4444
2418224401	0	0	0	2 or more morbidities		2	27	40
2418021001	0	0	1	2 or more morbidities	3		14	11.1111
2417457501	0	0	0	No morbidity	0	3	25	35.5556
2418155601	0	0	0	Any one morbidity	1		9	0
2417146801	0	0	0	No morbidity	0	3	28	42.2222
2417362301	0	0	0	No morbidity	0	3	24	33.3333
2410495601	0	0	0	Any one morbidity	1	3	23	31.1111
2410191001	0	0	0	No morbidity	0		13	8.88889
2418016101	0	0	0	No morbidity	0	3	19	22.2222
2410284001	0	0	0	2 or more morbidities		3	20	24.4444
2418179901	0	0	0	Any one morbidity	1	3	20	24.4444
2418085901	0	0	0	Any one morbidity	1		17	17.7778
2410506701	0	0		2 or more morbidities		3	33	53.3333
2418280709	0	0		2 or more morbidities		3	30	46.6667
2418144101	0	0	0	No morbidity	0	3	35	57.7778
2418112801	0	0	0	Any one morbidity	1
2410005201	0	0	0	2 or more morbidities	2	3	32	51.1111
2417023101	0	0	0	No morbidity	0	3	28	42.2222
2418213801	0	0	0	2 or more morbidities	3	3	26	37.7778
2418085701	0	0	0	No morbidity	0	2	34	55.5556
2418320501	0	0	0	No morbidity	0	3	26	37.7778
2418189401	0	0	0	No morbidity	0	3	36	60
2417011701	0	0	0	No morbidity	0	2	33	53.3333
2418209102	0	0		2 or more morbidities			31	48.8889
2418100804	0	0	0	No morbidity	0	3	27	40
2418237401	0	0	0	2 or more morbidities		3	28	42.2222
2410332201	0	0		2 or more morbidities		3	27	40
2417139402	0	0	0	No morbidity	0	2	32	51.1111
2418086701	0	0		2 or more morbidities			18	20
2417369802	0	0	0	No morbidity	0	3	25	35.5556
2410596901	0	0	0	2 or more morbidities		3	25	35.5556
2417106401	0	0	0	No morbidity	0		9	0
2417179501	0	0	0	No morbidity	0	2	36	60
2410034501	0	0	0	No morbidity	0	2	38	64.4444
2418327901	0	0	0	No morbidity	0	3	22	28.8889
2417043001	0	0	0	No morbidity	0	3	27	40
2410581101	0	0	0	No morbidity	0	3	33	53.3333
2410162401	0	0		2 or more morbidities			19	22.2222
2410088401	0	0	0	No morbidity	0	3	30	46.6667
2417136901	0	0	0	2 or more morbidities	2		16	15.5556
2418129701	1	0	0	Any one morbidity	1	3	26	37.7778
2418146104	0	0		2 or more morbidities			9	0
2417137602	0	0	0	No morbidity	0		9	0
2418353801	0	0	0	2 or more morbidities		3	26	37.7778
2418044701	0	0	0	No morbidity	0	2	39	66.6667
2410583001	0	0	0	No morbidity	0	3	23	31.1111
2418200201	0	0	0	No morbidity	0	3	22	28.8889
2410249801	0	0	0	No morbidity	0	3	23	31.1111
2417135801	0	0	0	No morbidity	0		34	55.5556
2418328303	0	0		2 or more morbidities		3	26	37.7778
2417330401	0	0	0	No morbidity	0	3	31	48.8889
2411005601	0	0	0	No morbidity	0	3	23	31.1111
2410541403	0	0	0	No morbidity	0	3	38	64.4444
2418093101	0	0	0	2 or more morbidities		3	27	40
2417133503	0	0	0	No morbidity	0		23	31.1111
2417217901	0	0	0	Any one morbidity	1	3	27	40
2417135903	0	0	0	No morbidity	0		36	60
2410596101	0	0	0	No morbidity	0	3	21	26.6667
2418027201	0	0	0	Any one morbidity	1		9	0
2417107801	0	0	0	No morbidity	0		45	80
2418112701	0	0	0	Any one morbidity	1		9	0
2417165801	0	0	0	No morbidity	0		15	13.3333
2410526601	0	0	0	No morbidity	0	3	37	62.2222
2417132203				2 or more morbidities
2418242601	0	0	0	No morbidity	0	3
2410299301	0	0	0	No morbidity	0	3	24	33.3333
2418315301	0	0	0	No morbidity	0	3	24	33.3333
2418083803	0	0		2 or more morbidities		2	25	35.5556
2410043901	0	0	0	Any one morbidity	1		18	20
2417125901	0	0	0	No morbidity	0		23	31.1111
2410187806	0	0	0	No morbidity	0	3	35	57.7778
2418045801	0	0	0	No morbidity	0	2	31	48.8889
2410337302	0	0	0	2 or more morbidities		3	31	48.8889
2410357301	0	0	0	No morbidity	0	1	24	33.3333
2410426101	0	0		2 or more morbidities		3	30	46.6667
2418031401	0	0	0	2 or more morbidities	2	3	22	28.8889
2410285101	0	0		2 or more morbidities		2	28	42.2222
2418147301	0	0	0	No morbidity	0	3	23	31.1111
2410337101	0	0	0	No morbidity	0	3	33	53.3333
2410128701	0	0		2 or more morbidities			17	17.7778
2417355501	0	0	0	No morbidity	0	3	23	31.1111
2410558602	0	0		2 or more morbidities		3	20	24.4444
2418294601	0	0	0	No morbidity	0	3	26	37.7778
2410262901	0	0	1	2 or more morbidities	4		28	42.2222
2417111705	0	0	0	No morbidity	0	3	22	28.8889
2410057901	0	0		2 or more morbidities		3	18	20
2410268204	0	0		2 or more morbidities			22	28.8889
2410096301	0	0	0	No morbidity	0	3	30	46.6667
2410404801	0	0		2 or more morbidities			24	33.3333
2417110101	0	0	0	No morbidity	0	3	13	8.88889
2410053602	0	0		2 or more morbidities		3	18	20
2410054401	0	0	0	No morbidity	0	3	30	46.6667
2417289801	0	0	0	No morbidity	0	3	29	44.4444
2418210101	0	0	0	No morbidity	0		9	0
2410245501	0	0	0	No morbidity	0	3	37	62.2222
2410548601	0	1		2 or more morbidities		3	33	53.3333
2418265201	0	0	0	No morbidity	0		17	17.7778
2418003701	0	0	0	No morbidity	0	3	37	62.2222
2410583401	0	0	0	No morbidity	0	3	22	28.8889
2410556901	0	0	0	No morbidity	0	3	25	35.5556
2410554601	0	0	0	Any one morbidity	1	2	13	8.88889
2418098701	0	0	0	Any one morbidity	1	3	24	33.3333
2410592401	0	0	0	Any one morbidity	1	3	21	26.6667
2418101401	0	0	0	No morbidity	0		21	26.6667
2417405201	0	0	0	No morbidity	0	3	32	51.1111
2417106001	0	1	0	2 or more morbidities	2	3	14	11.1111
2417053701	0	0	0	Any one morbidity	1	3	24	33.3333
2410586501	0	0	0	No morbidity	0	3	20	24.4444
2418276501	0	0	0	Any one morbidity	1	3	12	6.66667
2411004701	0		0	2 or more morbidities
2418101901	0	0	0	No morbidity	0	3	21	26.6667
2417457402	0	0	0	No morbidity	0	3	19	22.2222
2410545001	0	0	0	No morbidity	0		18	20
2417154001	0	0	0	No morbidity	0	3	23	31.1111
2417102801	0	0	0	No morbidity	0	3	24	33.3333
2418010201	0	0	0	No morbidity	0	3	15	13.3333
2417032402			0	2 or more morbidities
2418295801	0	0	0	No morbidity	0		9	0
2417101601	0	0	0	No morbidity	0	3	26	37.7778
2418312601	0	0	0	No morbidity	0		23	31.1111
2418153801	0	0	0	2 or more morbidities		3	18	20
2417353502	0	0	0	No morbidity	0	3	35	57.7778
2410593202	0	0	0	Any one morbidity	1	3	27	40
2417277501	0	0	0	No morbidity	0	3	30	46.6667
2410247401	0	0		2 or more morbidities		3	33	53.3333
2410493701	0	0	0	No morbidity	0	3	23	31.1111
2410435801	0	0	0	Any one morbidity	1	3	26	37.7778
2418185302	0	0	0	No morbidity	0		17	17.7778
2417093601	0	0	0	No morbidity	0	3	39	66.6667
2410037401	0	0	0	No morbidity	0		30	46.6667
2410084401	0	0	0	No morbidity	0	3	29	44.4444
2418199801	0	0	0	No morbidity	0	3	16	15.5556
2410409701	0	0		2 or more morbidities		3	27	40
2410462607	0	0	0	2 or more morbidities	2	3	27	40
2417439801	0	0	0	No morbidity	0	3	28	42.2222
2410511201	0	0	0	2 or more morbidities		3	45	80
2417380804	0	0	0	No morbidity	0	3	31	48.8889
2418184501	0	0	0	No morbidity	0	3	24	33.3333
2418184101	0	0	0	No morbidity	0	3	27	40
2417090402	0	0	0	No morbidity	0	3	22	28.8889
2418021301	0		0	2 or more morbidities
2410013401	0	0		2 or more morbidities		3	19	22.2222
2410526501	0	0	0	No morbidity	0	3	38	64.4444
2418288901	0	0	0	No morbidity	0		17	17.7778
2410028501	0	0	0	2 or more morbidities	2		17	17.7778
2417357201	0	0	0	No morbidity	0	3	35	57.7778
2410526201	0	0	0	2 or more morbidities		3	34	55.5556
2410588201	0	0	0	No morbidity	0	3	24	33.3333
2417021101	0	0	0	No morbidity	0	3	22	28.8889
2417363502	0	0	0	No morbidity	0	3	23	31.1111
2410408601	0	0	0	No morbidity	0		18	20
2418240402	0	0		2 or more morbidities		3	21	26.6667
2418098101	0	0	0	No morbidity	0	1	31	48.8889
2418023501	0	0	0	No morbidity	0	3	23	31.1111
2418279201	0	0	0	No morbidity	0	3	33	53.3333
2410335003	0	0		2 or more morbidities		3	22	28.8889
2417083601	0	0	0	No morbidity	0	3	32	51.1111
2410413301	0	0	0	No morbidity	0		9	0
2417081801	0	0	0	No morbidity	0	3	30	46.6667
2417081702	0	0	0	No morbidity	0	3	29	44.4444
2410596301	0	0	0	Any one morbidity	1	3	22	28.8889
2410274501	0	0	0	No morbidity	0		15	13.3333
2410414001	0	0	0	No morbidity	0	3	24	33.3333
2417406201	0	0	0	2 or more morbidities	2		39	66.6667
2418277001	0	0	0	No morbidity	0	3	24	33.3333
2410555001	0	0	0	No morbidity	0	3	21	26.6667
2418118201	0	1	0	Any one morbidity	1	3	25	35.5556
2418271901	0	0	0	No morbidity	0	3	25	35.5556
2410066801	0	0	0	No morbidity	0	3	25	35.5556
2410550401	0	0	0	No morbidity	0	3	35	57.7778
2410285401	0	0		2 or more morbidities		2	28	42.2222
2417133404	0	0	0	No morbidity	0	3
2417077903	0	0	0	No morbidity	0	2	35	57.7778
2418105901	0	0	0	2 or more morbidities			34	55.5556
2418120401	0	0	0	Any one morbidity	1
2410301601	0	0		2 or more morbidities		3	36	60
2418235401	0	0	0	No morbidity	0	3	30	46.6667
2410587701	0	0	0	No morbidity	0	3	21	26.6667
2410334301	0	0		2 or more morbidities		3	34	55.5556
2418259001	0	0	0	No morbidity	0	3	24	33.3333
2410097901	0	0	0	2 or more morbidities		3	18	20
2410004701	0	0	0	No morbidity	0	3	34	55.5556
2418250301	0	0	0	No morbidity	0	3	21	26.6667
2410505601	0	0	0	2 or more morbidities		3	29	44.4444
2418148401	0	0	0	No morbidity	0		18	20
2417071501	0	0	0	No morbidity	0	3	35	57.7778
2418095201	0	0	0	No morbidity	0	2	13	8.88889
2417070001	0	0	0	No morbidity	0	3	25	35.5556
2410141601	0	0	0	No morbidity	0		24	33.3333
2417175501	0	0	0	No morbidity	0	2	38	64.4444
2410495901	0	0	0	No morbidity	0	3	23	31.1111
2418289201	0	0	0	No morbidity	0	3	23	31.1111
2418047001	0	0	0	No morbidity	0	3	15	13.3333
2410302001	0	0	0	No morbidity	0	3	24	33.3333
2417136405	0	0	0	No morbidity	0	2
2410575001	0	0	0	No morbidity	0	3	26	37.7778
2417153901	0	0	0	No morbidity	0	3	23	31.1111
2418124201	0	0	0	No morbidity	0	3	26	37.7778
2417107502	0	0	0	No morbidity	0		45	80
2410554201	0	0	0	No morbidity	0	3	27	40
2410465501	0	0	0	2 or more morbidities		2	39	66.6667
2410483701	0	0		2 or more morbidities		3	23	31.1111
2418099501	0	0	0	Any one morbidity	1		13	8.88889
2418185002	0	0		2 or more morbidities		3
2410055201	0	0		2 or more morbidities		3	16	15.5556
2418058801	0	0	0	No morbidity	0	3	25	35.5556
2410186701	0	0	0	Any one morbidity	1
2410490801	0	0	0	2 or more morbidities		3	21	26.6667
2417093101	0	0	0	No morbidity	0	3	34	55.5556
2418199301	0	0	0	Any one morbidity	1	2	33	53.3333
2418167101	0			2 or more morbidities
2410077001	0	0		2 or more morbidities			33	53.3333
2410443101	0	0	0	2 or more morbidities			21	26.6667
2410247301	0	0	0	No morbidity	0	3	35	57.7778
2418316201	0	0		2 or more morbidities			27	40
2410589301	0	0	0	No morbidity	0	3	24	33.3333
2418332401	0	0	0	No morbidity	0	3	24	33.3333
2410550201	0	0	0	No morbidity	0	3	34	55.5556
2410242701	0	0	0	No morbidity	0		12	6.66667
2418216401	0	0	0	Any one morbidity	1	3	26	37.7778
2410072401	0	0	0	No morbidity	0	3	30	46.6667
2418356503	0	0		2 or more morbidities		3	22	28.8889
2418278501	0	0	0	No morbidity	0	3	26	37.7778
2417142501	0	0	0	No morbidity	0		9	0
2410566201	0	0	0	No morbidity	0	3	22	28.8889
2418236501	0	0	0	No morbidity	0	2	29	44.4444
2417044501	0	0	0	No morbidity	0		45	80
2418327201	0	0	0	No morbidity	0	3	19	22.2222
2418177301	1	0	0	2 or more morbidities	3		13	8.88889
2418177701	0	0	0	No morbidity	0	3	23	31.1111
2418063501	0	0	0	No morbidity	0	2	35	57.7778
2410142502	0	0		2 or more morbidities			29	44.4444
2418348901	0	0	0	No morbidity	0		21	26.6667
2410443201	0	0	0	No morbidity	0		29	44.4444
2417040601	0	0	0	No morbidity	0	3	21	26.6667
2417383601	0	0	0	No morbidity	0	3	30	46.6667
2417257401	0	0	0	No morbidity	0	3	36	60
2418000601	0	0	0	No morbidity	0	3
2418248401	0	0	0	No morbidity	0	3	25	35.5556
2410554801	0	0	0	Any one morbidity	1		12	6.66667
2418250801	0	0	0	No morbidity	0	3	14	11.1111
2418129801	0	0	0	No morbidity	0		18	20
2410254101	0	0	0	Any one morbidity	1	3	39	66.6667
2410017601	0	0	0	No morbidity	0	3	41	71.1111
2410506401	0	0		2 or more morbidities		3	34	55.5556
2417034801	0	0	0	No morbidity	0		13	8.88889
2417034701	0	0	0	No morbidity	0		26	37.7778
2417292301	0	0	0	No morbidity	0	3	24	33.3333
2418136701	0	0		2 or more morbidities		3	17	17.7778
2418316101	0	0		2 or more morbidities			27	40
2410489001	0	0		2 or more morbidities		3	27	40
2418250701	0	0	0	Any one morbidity	1	3	25	35.5556
2418266601	0	0		2 or more morbidities			18	20
2410287201	0	0	0	2 or more morbidities			27	40
2410338501	0	0	0	2 or more morbidities		3	24	33.3333
2410442305	0	0		2 or more morbidities		3	28	42.2222
2417018101	0	0	0	No morbidity	0	3	19	22.2222
2418331201	0	0	0	No morbidity	0	3	23	31.1111
2410410901	0	0	0	No morbidity	0	3	34	55.5556
2410016701	0	0	0	No morbidity	0	3	30	46.6667
2418097601	0	0	0	2 or more morbidities	2	3	12	6.66667
2418206001	0	0	0	2 or more morbidities		3	25	35.5556
2410064101	0	1	0	2 or more morbidities		3	24	33.3333
2418045501	0	0	0	No morbidity	0	3	30	46.6667
2417136101	0	0	0	No morbidity	0
2410003001	0	0	0	No morbidity	0		22	28.8889
2417401801	0	0	0	No morbidity	0	3
2410094601	0	0	0	No morbidity	0		25	35.5556
2418221401	0	0	0	No morbidity	0	3	25	35.5556
2410060901	0	0	0	Any one morbidity	1	3	14	11.1111
2411003501	0	0	0	No morbidity	0	3	22	28.8889
2410105801	0	0	0	2 or more morbidities		2	35	57.7778
2410011401	0	0	0	No morbidity	0	3	23	31.1111
2417023001	0	0	0	No morbidity	0	3	29	44.4444
2410556002	0	0		2 or more morbidities			25	35.5556
2418064501	0	0	0	2 or more morbidities		2	36	60
2410299501	0	0	0	No morbidity	0	3	27	40
2410013801	0	0	0	No morbidity	0	3	22	28.8889
2418212401	0	0	0	No morbidity	0		24	33.3333
2418326501	0	0	0	Any one morbidity	1		18	20
2417179801	0	0	0	No morbidity	0	3	30	46.6667
2417103801	0	0	0	No morbidity	0	3	19	22.2222
2417019401	0	0	0	2 or more morbidities	2	3	24	33.3333
2410406102	0	0		2 or more morbidities		3	25	35.5556
2418198601	0	0	0	2 or more morbidities			9	0
2417018801	0	0	0	No morbidity	0	3	25	35.5556
2417387501	0	0	0	No morbidity	0	3	26	37.7778
2410529704	0	0	0	No morbidity	0	3	30	46.6667
2417352001	0	0	0	No morbidity	0	3	20	24.4444
2418173401	0	0	0	No morbidity	0		18	20
2418252101	0	0	0	Any one morbidity	1	3	12	6.66667
2418303301	0	0	0	No morbidity	0	3	21	26.6667
2418130201	0	0	0	2 or more morbidities	2	3	22	28.8889
2410043801	0	0	0	Any one morbidity	1	3	15	13.3333
2418264101	0	0		2 or more morbidities		3	19	22.2222
2418313401	0	0		2 or more morbidities		3	20	24.4444
2418097801	0	0	0	2 or more morbidities		3	18	20
2417012401	0	0	0	No morbidity	0	3	18	20
2418242501	0	0	0	2 or more morbidities			31	48.8889
2410084901	0	0	0	No morbidity	0	3	29	44.4444
2418287001	0	0	0	No morbidity	0	3	32	51.1111
2418133701	0	0	0	No morbidity	0	3	25	35.5556
2417171501	0	0	0	No morbidity	0	3	21	26.6667
2418184901	0	0	0	Any one morbidity	1	3	29	44.4444
2417423801	0	0	0	No morbidity	0	3	28	42.2222
2410254502	0	0		2 or more morbidities		3	30	46.6667
2417008401	0	0	0	No morbidity	0	3	21	26.6667
2410337001	0	0	0	2 or more morbidities		3	33	53.3333
2418280701	0	0	0	Any one morbidity	1	3	29	44.4444
2410564401	0	0		2 or more morbidities			21	26.6667
2410046301	0	0	0	No morbidity	0	3	19	22.2222
2418133401	0	1	0	2 or more morbidities	3	3	32	51.1111
2410460601	0	0	0	No morbidity	0	3	21	26.6667
2417050801	0	0	0	No morbidity	0	3	25	35.5556
2418347102	0	0	0	Any one morbidity	1	3	15	13.3333
2410243506	0	0		2 or more morbidities		3	29	44.4444
2410224501	0	0	0	No morbidity	0	3	27	40
2410596701	0	0	0	No morbidity	0	3	21	26.6667
2418278401	0	0	0	Any one morbidity	1	3	31	48.8889
2410249401	0	0	0	No morbidity	0		26	37.7778
2417002004	0	0	0	No morbidity	0	3	25	35.5556
2410038501	0	0		2 or more morbidities		3	33	53.3333
2410479801	0	0	0	No morbidity	0	3	25	35.5556
2410301001	0	0	0	2 or more morbidities			13	8.88889
2417002201	0	0	0	No morbidity	0	3	27	40
2410566301	0	0	0	No morbidity	0	1	24	33.3333
2415553101	0	0	0	No morbidity	0		9	0
2418057601	0	0	0	Any one morbidity	1		30	46.6667
2410565101	0	0	0	No morbidity	0	3	20	24.4444
2410477401	0	0		2 or more morbidities
2410465101	0	0	0	No morbidity	0	3	41	71.1111
2410414301	0	0		2 or more morbidities		3	23	31.1111
2418022901	0	0	0	No morbidity	0	3	15	13.3333
2418070601	0	0	0	No morbidity	0	3	24	33.3333
2417330302	0	0	0	No morbidity	0	3	29	44.4444
2417423701	0	0	0	No morbidity	0	3	21	26.6667
2410590901	0	0	0	No morbidity	0	3	24	33.3333
2412413101	0	0	0	Any one morbidity	1	3	23	31.1111
2410451701	0	0	0	No morbidity	0	3	35	57.7778
2417038601	0	0	0	No morbidity	0		22	28.8889
2418146001	0	1	0	2 or more morbidities			9	0
2411005301	0	0		2 or more morbidities			21	26.6667
2418032401	0	0	0	No morbidity	0	3	33	53.3333
2410495501	0	0	0	No morbidity	0	3	22	28.8889
2417422502	0	0	0	No morbidity	0	3	24	33.3333
2418026701	0	0	0	No morbidity	0		10	2.22222
2410478501	0	0	0	Any one morbidity	1	3	22	28.8889
2417359301	0	0	0	No morbidity	0		32	51.1111
2410329601	0	0	0	No morbidity	0	3	22	28.8889
2418239301	0	0	0	2 or more morbidities		3	23	31.1111
2418216101	0	0	0	No morbidity	0	3	30	46.6667
2418233201	0	0	0	2 or more morbidities	2		15	13.3333
2418133101	0	0	0	No morbidity	0	3	36	60
2418026001	0	0	0	2 or more morbidities	3	3	20	24.4444
2418010501	0	0		2 or more morbidities			18	20
2417444401	0	0	0	No morbidity	0	3	25	35.5556
2418282901	0	0		2 or more morbidities		3	28	42.2222
2418050301	0	0	0	No morbidity	0	3	28	42.2222
2418251301	0	0	0	2 or more morbidities		3	23	31.1111
2417140201	0	0	0	Any one morbidity	1	3	19	22.2222
2410599601	0	0	0	No morbidity	0	3	22	28.8889
2417383501	0	0	0	No morbidity	0	3	33	53.3333
2410599201	0	0		2 or more morbidities		3	23	31.1111
2418148301	0	0	0	No morbidity	0		21	26.6667
2410598205	0	0		2 or more morbidities		3	26	37.7778
2418148501	0	0	0	No morbidity	0	3	18	20
2418086001	0	0	0	2 or more morbidities			33	53.3333
2410524101	0	0	0	No morbidity	0	3	31	48.8889
2410543001	0	0	0	No morbidity	0		10	2.22222
2417092801	0	0	0	No morbidity	0	3	33	53.3333
2418262101	0	0	0	No morbidity	0	3	33	53.3333
2418189101	0	0	0	2 or more morbidities		3	29	44.4444
2410597101	0	0		2 or more morbidities		3	28	42.2222
2417026503	0	0	0	No morbidity	0	3	19	22.2222
2410335801	0	0		2 or more morbidities		3	24	33.3333
2410324201	0	0		2 or more morbidities		3	18	20
2418001301	0	0	0	No morbidity	0	3	25	35.5556
2418134201	0	1	0	Any one morbidity	1	3	33	53.3333
2410596205	0	0		2 or more morbidities		3	23	31.1111
2410563701	0	0		2 or more morbidities			25	35.5556
2418191101	0	0	0	Any one morbidity	1		16	15.5556
2410462401	0	0	0	No morbidity	0	3	31	48.8889
2418283501	0	0	0	No morbidity	0	3	22	28.8889
2410079501	0	0	0	No morbidity	0	2	32	51.1111
2410351101	0	0	0	2 or more morbidities		3	45	80
2410522201	0	0	0	2 or more morbidities			27	40
2418260801	0	0	0	No morbidity	0	3	20	24.4444
2410068601	0	0	0	No morbidity	0	3	24	33.3333
2410456401	0	0		2 or more morbidities		3	25	35.5556
2418313101	0		0	2 or more morbidities
2410480401	0	0		2 or more morbidities		3	22	28.8889
2418324701	0	0	0	No morbidity	0	3	29	44.4444
2418311901	0	0		2 or more morbidities		3	31	48.8889
2418029301	0	0	0	No morbidity	0	3	26	37.7778
2418079701	0	0	0	2 or more morbidities	2	3
2417335701	0	0	0	No morbidity	0	3	36	60
2418282601	0	0	0	No morbidity	0		18	20
2418007701	0	0	0	No morbidity	0	3	15	13.3333
2417177601	0	0	0	No morbidity	0	2	39	66.6667
2410591901	0	0	0	No morbidity	0	3	25	35.5556
2417429601	0	0	0	No morbidity	0	3	22	28.8889
2410245301	0	0	0	Any one morbidity	1	3	36	60
2418150502	0	0		2 or more morbidities		3	20	24.4444
2417060901	0	0	0	No morbidity	0	3	22	28.8889
2410591212	0	0		2 or more morbidities		3	21	26.6667
2410591211	0	0		2 or more morbidities		3	27	40
2418290401	0	0	0	No morbidity	0	3	45	80
2418092201	0	0	0	Any one morbidity	1	3	27	40
2417227601	0	0	0	No morbidity	0	3	25	35.5556
2417043201	0	0	0	No morbidity	0	3	28	42.2222
2410467901	0	0	0	2 or more morbidities		3	31	48.8889
2410362401	0	0	0	No morbidity	0	3	27	40
2418035901	0	0	0	No morbidity	0	3	30	46.6667
2418155501	0	0	0	No morbidity	0		11	4.44444
2418310701	0	0		2 or more morbidities			17	17.7778
2410590803	0	0	0	No morbidity	0	3	22	28.8889
2417395501	0	0	0	No morbidity	0		20	24.4444
2410141401	0	0	0	No morbidity	0	1
2417203301	0	0	0	No morbidity	0	3	36	60
2418140501	0	0	0	No morbidity	0		10	2.22222
2418245901	0	0		2 or more morbidities		3	26	37.7778
2418049601	0	0	0	2 or more morbidities	2	3	17	17.7778
2417233701	0	0	0	No morbidity	0	3	21	26.6667
2410589903	0	0		2 or more morbidities		3	23	31.1111
2418009001	0	0		2 or more morbidities		3	19	22.2222
2418290501	0	0	0	No morbidity	0	3	25	35.5556
2410215201	0	0		2 or more morbidities		3	20	24.4444
2418050201	0	0	0	2 or more morbidities		3	24	33.3333
2418283001	0	0	0	Any one morbidity	1	3	30	46.6667
2410237001	0	0	0	No morbidity	0	3	28	42.2222
2410583501	0	0	0	2 or more morbidities		3	22	28.8889
2417192101	0	0	0	No morbidity	0	3	18	20
2417429501	0	0	0	No morbidity	0	3	20	24.4444
2417275301	0	0	0	No morbidity	0	3	36	60
2410583101	0	0	0	2 or more morbidities		3	25	35.5556
2417105901	0	0	0	Any one morbidity	1	3	15	13.3333
2410582603	0	0		2 or more morbidities		3	23	31.1111
2418146401	0	0	0	No morbidity	0		9	0
2410513501	0	0	0	No morbidity	0	3	45	80
2410090101	0	0	0	No morbidity	0	3	32	51.1111
2410506901	0	0	0	2 or more morbidities		3	38	64.4444
2418271101	0	0	0	2 or more morbidities		3	35	57.7778
2410360901	0	0		2 or more morbidities		3	17	17.7778
2410454101	0	0	0	No morbidity	0	2	36	60
2410501812	0	0		2 or more morbidities		3	32	51.1111
2410460301	0	0	0	No morbidity	0	3	21	26.6667
2418322301	0	0	0	Any one morbidity	1	3	23	31.1111
2410493001	0	0	0	No morbidity	0	3
2410575101	0	0	0	No morbidity	0	3	27	40
2418055901	0	0	0	No morbidity	0	3	15	13.3333
2410080401	0	0		2 or more morbidities		3	29	44.4444
2417183501	0	0	0	No morbidity	0	3	17	17.7778
2417273704	0	0	0	No morbidity	0	3	31	48.8889
2418235801	0	0	0	2 or more morbidities			27	40
2417135701	0	0	0	No morbidity	0		28	42.2222
2418168203	0	0		2 or more morbidities		3	17	17.7778
2410325601	0	0	0	No morbidity	0		23	31.1111
2410269601	1	0	0	2 or more morbidities			25	35.5556
2418218201	0	0	0	No morbidity	0	2	25	35.5556
2410572501	0	0	0	2 or more morbidities		1	9	0
2410527701	0	0	0	No morbidity	0	2	25	35.5556
2418035701	0	0	0	No morbidity	0		28	42.2222
2417004603	0	0	0	No morbidity	0		16	15.5556
2410588301	0	0	0	No morbidity	0	3	24	33.3333
2418220901	0	0		2 or more morbidities			19	22.2222
2410108801	0	0		2 or more morbidities		3	28	42.2222
2410567601	0	0	0	No morbidity	0	3	24	33.3333
2410337201	0	0	0	2 or more morbidities		3	34	55.5556
2410430601	0	0		2 or more morbidities		3	21	26.6667
2410546601	0	0	0	No morbidity	0		9	0
2417399501	0	0	0	No morbidity	0	3	38	64.4444
2418106001	0	0	0	2 or more morbidities			36	60
2410566601	0	0	0	No morbidity	0	1	18	20
2418157901	0	0	0	No morbidity	0	3	21	26.6667
2410252301	0	0	0	No morbidity	0	3	29	44.4444
2418175001	0	0	0	2 or more morbidities
2418063803	0	0	0	No morbidity	0	2	36	60
2410565801	0	0	0	No morbidity	0	3	22	28.8889
2418175301	0	0	0	No morbidity	0		31	48.8889
2410358601	0	0	0	2 or more morbidities			13	8.88889
2417354501	0	0	0	No morbidity	0	3	27	40
2410227709	0	0		2 or more morbidities			14	11.1111
2417109701	0	0	0	No morbidity	0	3	37	62.2222
2416663301	0	0	0	2 or more morbidities	2		9	0
2410564601	0	0	0	No morbidity	0	3	25	35.5556
2417343802	0	0	0	No morbidity	0		37	62.2222
2418127701	0	0	0	No morbidity	0	3	28	42.2222
2417108201	0	0	0	Any one morbidity	1		45	80
2418311201	0	0	0	No morbidity	0	3	23	31.1111
2410564101	0	0	0	No morbidity	0	3	23	31.1111
2410568001	0	0		2 or more morbidities		3	24	33.3333
2417038001	0	0	0	No morbidity	0	3	16	15.5556
2418312602	0	0		2 or more morbidities
2418172101	0	0	0	No morbidity	0		16	15.5556
2418028801	0	0	0	2 or more morbidities			45	80
2410501901	0	0	0	No morbidity	0	3	36	60
2417037201	0	0	0	No morbidity	0		26	37.7778
2410289301	0	0	0	No morbidity	0		22	28.8889
2410566801	0	0	0	2 or more morbidities		3	21	26.6667
2410292401	0	0	0	No morbidity	0	3	14	11.1111
2410352003	0	0	0	No morbidity	0	3	45	80
2410361703	0	0		2 or more morbidities		3	20	24.4444
2410431201	0	1	0	Any one morbidity	1	3	23	31.1111
2418022101	0	0	0	Any one morbidity	1	3
2417132902	0	0	0	No morbidity	0	3	28	42.2222
2418304601	0	0	0	No morbidity	0		9	0
2418323801	0	0	0	No morbidity	0	3	25	35.5556
2410245701	0	0	0	No morbidity	0	3	31	48.8889
2417022901	0	0	0	No morbidity	0	3	27	40
2417330501	0	0	0	No morbidity	0	3	28	42.2222
2410415201	0	0	0	No morbidity	0	3	17	17.7778
2410565401	0	0	0	Any one morbidity	1		15	13.3333
2410106604	0	0		2 or more morbidities		2	36	60
2410505301	0	0	0	Any one morbidity	1	3	25	35.5556
2418025901	0	0	0	No morbidity	0	3	21	26.6667
2418147101	0	0	0	Any one morbidity	1		9	0
2410361601	0	0	0	2 or more morbidities		3	24	33.3333
2418033501	0	0	0	Any one morbidity	1	3	24	33.3333
2418101301	0	0	0	Any one morbidity	1		26	37.7778
2410214701	0	0	0	No morbidity	0	3	22	28.8889
2410049501	1	0	0	2 or more morbidities	2	3	23	31.1111
2418184701	0	0	0	No morbidity	0	3	33	53.3333
2410439401	0	0	0	2 or more morbidities		3	45	80
2418354801	0	0	0	No morbidity	0	3	22	28.8889
2410506801	0	0	0	Any one morbidity	1	3	32	51.1111
2418303601	0	0		2 or more morbidities			19	22.2222
2418188901	0	0	0	No morbidity	0	3	27	40
2418031801	0	0	0	Any one morbidity	1	3	19	22.2222
2412416601	0	0	0	No morbidity	0		9	0
2410070001	0	0		2 or more morbidities		3	21	26.6667
2410455001	0	0	0	Any one morbidity	1		16	15.5556
2418257301	0	0	0	No morbidity	0	3	24	33.3333
2418315201	0	0	0	No morbidity	0	3	21	26.6667
2410547401	0	0		2 or more morbidities		3	27	40
2410247901	0	0		2 or more morbidities		3	21	26.6667
2417183001	0	0	0	Any one morbidity	1	3	30	46.6667
2410594008	0	0		2 or more morbidities		3
2418240301	0	0	0	2 or more morbidities		3	27	40
2410548301	0	0	0	No morbidity	0	3	33	53.3333
2418212601	0	0	0	No morbidity	0	3	28	42.2222
2418013301	0	0	0	No morbidity	0	3	23	31.1111
2410559501	0	0	0	No morbidity	0	3	26	37.7778
2417010001	0	0	0	No morbidity	0	3	12	6.66667
2410551701	0	0		2 or more morbidities		3	45	80
2410249502	0	0	0	No morbidity	0		26	37.7778
2418008701	0	0	0	No morbidity	0		14	11.1111
2417295301	0	0	0	No morbidity	0	3	9	0
2418234901	0	0	0	2 or more morbidities		3	36	60
2418055601	0	0	0	No morbidity	0	3	22	28.8889
2418047401	0	0	0	No morbidity	0	3	23	31.1111
2410014405	0	0	0	No morbidity	0	3	20	24.4444
2417030601	0	0	0	No morbidity	0	3	26	37.7778
2410067001	0	0		2 or more morbidities		3	22	28.8889
2418062901	0	0	0	No morbidity	0	2	36	60
2418128201	0	0	0	Any one morbidity	1		10	2.22222
2417290301	0	0	0	2 or more morbidities	2	2	31	48.8889
2418144301	0	0		2 or more morbidities		3	19	22.2222
2410308001	0	0	0	No morbidity	0	3	32	51.1111
2410540601	0	0	0	No morbidity	0	3	37	62.2222
2410545401	0	0	0	No morbidity	0		13	8.88889
2410540201	0	0	0	No morbidity	0	3	35	57.7778
2410529801	0	0	0	No morbidity	0	3	22	28.8889
2418063401	0	0	0	No morbidity	0	2	9	0
2418111701	0	0	0	2 or more morbidities	2		13	8.88889
2418276201	0	0	0	No morbidity	0	2	18	20
2417042901	0	0	0	No morbidity	0	3	45	80
2410037701	0	0	0	No morbidity	0	3	31	48.8889
2410500101	0	0	0	No morbidity	0	3	35	57.7778
2410522801	0	0	0	No morbidity	0		9	0
2417028601	0	0	0	No morbidity	0	3	17	17.7778
2410473606	0	0	0	2 or more morbidities		3	35	57.7778
2412413501	0	0	0	No morbidity	0	3	15	13.3333
2417273604	0	0	0	No morbidity	0	3	13	8.88889
2417042801	0	0	0	No morbidity	0	2	41	71.1111
2417301601	0	0	0	Any one morbidity	1	3	23	31.1111
2417091501	0	0	0	No morbidity	0	2	38	64.4444
2410528201	0	0	0	No morbidity	0	3	31	48.8889
2418198301	0	0	0	No morbidity	0		21	26.6667
2410079801	0	0		2 or more morbidities		3
2417008101	0	0	0	Any one morbidity	1	2	38	64.4444
2410269901	0	0	0	2 or more morbidities			30	46.6667
2418289601	0	0	0	No morbidity	0		45	80
2418201601	0	0	0	2 or more morbidities		3	29	44.4444
2418291101	0	0	0	No morbidity	0	3	24	33.3333
2418330901	0	0	0	No morbidity	0		16	15.5556
2418327501	0	0	0	2 or more morbidities			25	35.5556
2417005001	0	0	0	No morbidity	0		9	0
2417132301	0	1	0	Any one morbidity	1	3	23	31.1111
2410032401	0	0	0	No morbidity	0	3	19	22.2222
2410244501	0	0	0	No morbidity	0	3	13	8.88889
2418131101	0	0	0	Any one morbidity	1	3	20	24.4444
2410525001	0	0	0	Any one morbidity	1		25	35.5556
2410303101	0	0	0	No morbidity	0	3	24	33.3333
2417083701	0	0	0	No morbidity	0	3	36	60
2410524406	0	0	0	No morbidity	0	2	28	42.2222
2410544202	0	0	0	No morbidity	0		13	8.88889
2410565901	0	0	0	No morbidity	0	3	22	28.8889
2410523901	0	0	0	Any one morbidity	1		20	24.4444
2410004901	0	0	0	No morbidity	0	3	32	51.1111
2410107101	0	0	0	No morbidity	0	2	35	57.7778
2418285601	0	0	0	No morbidity	0	3	26	37.7778
2418252601	0	0	0	No morbidity	0	3	22	28.8889
2418036401	0	0	0	No morbidity	0	3	26	37.7778
2418201801	0	0	0	No morbidity	0	3	27	40
2418283301	0	0	0	No morbidity	0	3	28	42.2222
2410131801	0	0	0	Any one morbidity	1		20	24.4444
2410297201	0	0	0	No morbidity	0	3	26	37.7778
2418286001	0	0		2 or more morbidities		3	22	28.8889
2417343901	0	0	0	No morbidity	0	3	30	46.6667
2418064901	0	0	0	No morbidity	0	2	35	57.7778
2418132901	0	0	1	2 or more morbidities	2	3	21	26.6667
2410076502	0	0		2 or more morbidities		3	27	40
2418039701	0	0	0	Any one morbidity	1	3	26	37.7778
2410513103	0	0		2 or more morbidities		3	19	22.2222
2418180601	0	0		2 or more morbidities		3	19	22.2222
2418203401	0	0	0	No morbidity	0	3
2418203501	0	0	0	Any one morbidity	1	3
2410511501	0	0	0	No morbidity	0	3	45	80
2410059704	0	0		2 or more morbidities		3	45	80
2410055401	0	0		2 or more morbidities			12	6.66667
2418120701	0	0	0	No morbidity	0	3	23	31.1111
2418054401	0	0	0	No morbidity	0		9	0
2410569001	0	0	0	No morbidity	0	3
2410279803	0	0		2 or more morbidities			21	26.6667
2410510601	0	0	0	No morbidity	0	3	35	57.7778
2410510301	0	0	0	Any one morbidity	1	3	33	53.3333
2418252501	0	0	0	No morbidity	0	3	22	28.8889
2410283401	0	0	0	2 or more morbidities			20	24.4444
2410334201			0	2 or more morbidities
2418130301	0	0		2 or more morbidities		3	26	37.7778
2418361501	0	0		2 or more morbidities		3	25	35.5556
2410597901	0	0	0	No morbidity	0	3	17	17.7778
2410069101	0	0	0	No morbidity	0	3	19	22.2222
2410229101	0	0	0	No morbidity	0	3	12	6.66667
2418135401	0	0	0	No morbidity	0	3	31	48.8889
2418081401	0	0	0	No morbidity	0	3	20	24.4444
2418030601	0	0	0	No morbidity	0		21	26.6667
2417172001	0	0	0	No morbidity	0	3	38	64.4444
2418132601	0	0	0	No morbidity	0	3	13	8.88889
2410262201	0	0	0	No morbidity	0		19	22.2222
2410570701	0	0	0	No morbidity	0
2417292204				2 or more morbidities
2418301001	0	0	0	No morbidity	0	3	26	37.7778
2410504501	0	0	0	No morbidity	0	3	31	48.8889
2418152401	0	0	0	No morbidity	0	2	28	42.2222
2410327301	0	0	0	No morbidity	0	3	18	20
2417285602	0	0	0	No morbidity	0	3
2410558801	0	0	0	2 or more morbidities		3	18	20
2410586401	0	0	0	No morbidity	0		18	20
2410215101	0	0	0	No morbidity	0	3	20	24.4444
2410304601	0	0	0	Any one morbidity	1	3	26	37.7778
2410037601	0	0	0	No morbidity	0	3	28	42.2222
2418293901	0	0	0	No morbidity	0	2	30	46.6667
2418163001	0	0	0	No morbidity	0
2417105001	0	0	0	No morbidity	0	3	25	35.5556
2418084901	0	0	0	Any one morbidity	1		20	24.4444
2417123202	0	0	0	No morbidity	0	3	24	33.3333
2418364801	0	0	0	No morbidity	0	3	23	31.1111
2410253601	0	0	0	2 or more morbidities	2		12	6.66667
2418058401	0	0	0	No morbidity	0	3	32	51.1111
2417289501	0	0	0	No morbidity	0		45	80
2410018401	0	0	0	Any one morbidity	1	3	27	40
2410128201	0	0	0	2 or more morbidities	2	3	45	80
2417003201	0	0	0	No morbidity	0	3
2410451401	0	0		2 or more morbidities		3	34	55.5556
2410492502	0	0		2 or more morbidities		3	23	31.1111
2410060001	0	1	0	Any one morbidity	1	3	11	4.44444
2418008101	0	0	0	No morbidity	0		17	17.7778
2410491301	0	0		2 or more morbidities		3	25	35.5556
2417081602	0	0	0	No morbidity	0		31	48.8889
2417309607	0	0	0	No morbidity	0	3	27	40
2410241401	0	0	0	No morbidity	0	3	23	31.1111
2410289901	0	0	0	No morbidity	0	3	24	33.3333
2410490701	0	0		2 or more morbidities		3	21	26.6667
2410504506	0	0		2 or more morbidities			16	15.5556
2417042401	0	0	0	No morbidity	0	3	28	42.2222
2410018902	0	0		2 or more morbidities		3	22	28.8889
2410572001	0	0	0	No morbidity	0	3	22	28.8889
2410451202	0	0		2 or more morbidities		3	24	33.3333
2410080901	0	0		2 or more morbidities		3	33	53.3333
2418180001	0	0	0	No morbidity	0	3	22	28.8889
2410528601	0	0	0	No morbidity	0	3	30	46.6667
2410577201	0	0	0	Any one morbidity	1		20	24.4444
2410484201	0	0	0	No morbidity	0	3	21	26.6667
2418156101	0	0	0	No morbidity	0		25	35.5556
2418329301	0	0	0	No morbidity	0	3	21	26.6667
2418213901	0	0	1	2 or more morbidities	2		9	0
2418300901	0	0	0	No morbidity	0	3	32	51.1111
2418063101	0	0	0	No morbidity	0	2	37	62.2222
2410495401	0	0	0	No morbidity	0	3	22	28.8889
2410306701	0	0	0	2 or more morbidities		3	26	37.7778
2418180101	0	0	0	No morbidity	0	3	20	24.4444
2410218501	0	0	0	No morbidity	0	3	16	15.5556
2417098001	0	0	0	No morbidity	0	3	21	26.6667
2410443901	0	0	0	No morbidity	0	3	29	44.4444
2410480801	0	0		2 or more morbidities			20	24.4444
2410539601	0	0	0	No morbidity	0	3	37	62.2222
2418216201	0	0	0	2 or more morbidities		3
2410103001	0	0	0	No morbidity	0	3	31	48.8889
2418341201	0	0	0	No morbidity	0		16	15.5556
2418362601	0	0		2 or more morbidities		3	24	33.3333
2410558301	0	0		2 or more morbidities		3	18	20
2418118101	0	0	0	No morbidity	0		9	0
2417403601	0	0	0	No morbidity	0	3	36	60
2410065504	0	0		2 or more morbidities		3	19	22.2222
2410583301	0	0	0	2 or more morbidities		3	20	24.4444
2418020302	0	0	0	No morbidity	0	3	28	42.2222
2410477901	0	0	0	2 or more morbidities	2		22	28.8889
2418217001	0	0	0	No morbidity	0	3
2417415401	0	0	0	No morbidity	0	3	30	46.6667
2410509804	0	0		2 or more morbidities		3	26	37.7778
2418205701	0	0	0	2 or more morbidities		3	22	28.8889
2410412401	0	0	0	Any one morbidity	1		25	35.5556
2417447301	0	0	0	No morbidity	0	3	22	28.8889
2418233802	0	0		2 or more morbidities			13	8.88889
2418202001	0	0	0	2 or more morbidities		3	19	22.2222
2410358901	0		0	2 or more morbidities
2418115201	0	0	0	2 or more morbidities			28	42.2222
2410581201	0	0	0	No morbidity	0		13	8.88889
2418302201	0	0	0	No morbidity	0		16	15.5556
2410511108	0	0		2 or more morbidities		3	29	44.4444
2410473101	0	0		2 or more morbidities		3	21	26.6667
2418316301	0	0	0	Any one morbidity	1	2
2418258201	0	0	0	2 or more morbidities		3	21	26.6667
2410232901	0	0	0	No morbidity	0	2	31	48.8889
2418271601	0	0	0	2 or more morbidities		3	32	51.1111
2418049301	0	0	0	No morbidity	0	2	18	20
2418044801	0	0		2 or more morbidities		1	37	62.2222
2410556601	0	0	0	No morbidity	0	3	27	40
2410466801	0	0		2 or more morbidities		3	33	53.3333
2418220701	0	0	0	No morbidity	0	3	26	37.7778
2418283201	0	0	0	2 or more morbidities		3	18	20
2410484101	0	0	0	No morbidity	0	1	24	33.3333
2410337901	0	0	0	2 or more morbidities
2410361101	0	0	0	Any one morbidity	1		9	0
2418350402	0	0		2 or more morbidities		3	30	46.6667
2418221201	0	0	0	Any one morbidity	1	3	24	33.3333
2418301301	0	0	0	2 or more morbidities		3	33	53.3333
2410146701	0	0	0	No morbidity	0	3	17	17.7778
2410574701	0	0	0	2 or more morbidities			18	20
2410244004	0	0		2 or more morbidities			21	26.6667
2417013601	0	0	0	No morbidity	0	2	41	71.1111
2410501701	0	0		2 or more morbidities		3	31	48.8889
2418353002	0	0		2 or more morbidities		3	29	44.4444
2418071501	0	0	0	No morbidity	0	2	9	0
2418317201	0	0	0	No morbidity	0		25	35.5556
2418185801	1	0	0	2 or more morbidities		2	24	33.3333
2410463403	0	0		2 or more morbidities		3	45	80
2417053601	0	0	0	Any one morbidity	1	3	18	20
2410356701	0	0		2 or more morbidities		3	20	24.4444
2418340102	0	0		2 or more morbidities		3
2410027901	0	0	0	No morbidity	0	3	20	24.4444
2418205901	0	0	0	Any one morbidity	1	3	19	22.2222
2410178701	0	0		2 or more morbidities			17	17.7778
2410524901	0	0	0	No morbidity	0	3	24	33.3333
2418187001	0	0	0	No morbidity	0		9	0
2410255601	0	0	0	Any one morbidity	1		12	6.66667
2410456901	0	0	0	No morbidity	0	2	45	80
2418314101	0	0	0	No morbidity	0	1	9	0
2418009401	0	0	0	No morbidity	0	3	22	28.8889
2418128301	0	0	0	No morbidity	0		9	0
2410184101	0	0	0	Any one morbidity	1		13	8.88889
2410357802	0	0		2 or more morbidities		3	25	35.5556
2418101601	0	1	0	Any one morbidity	1		29	44.4444
2410356301	0	1	0	Any one morbidity	1	3	27	40
2410508601	0	0	0	No morbidity	0		22	28.8889
2418009201	1	1	0	2 or more morbidities	2	3	20	24.4444
2410188301	0	1	0	2 or more morbidities	2	3	23	31.1111
2410332801	0	0	0	2 or more morbidities		3	20	24.4444
2410481201	0	0	0	No morbidity	0	3	22	28.8889
2417442303	0	0	0	No morbidity	0
2418306501	0	0	0	No morbidity	0	3	21	26.6667
2410339501	0	0	0	No morbidity	0	3	25	35.5556
2410558603	0	0	0	No morbidity	0	3	24	33.3333
2417250601	0	0	0	No morbidity	0	3	26	37.7778
2410248101	0	0	0	No morbidity	0	3	31	48.8889
2410560001	0	0		2 or more morbidities		1	9	0
2410573901	0	0		2 or more morbidities			16	15.5556
2418326401	0	0	0	No morbidity	0		18	20
2418188801	0	0		2 or more morbidities		3	27	40
2417064101	0	1	0	Any one morbidity	1	3	16	15.5556
2410406501	0	0	0	No morbidity	0	3	29	44.4444
2410148301	0	0		2 or more morbidities		3	15	13.3333
2410356401	0	0	0	No morbidity	0	3	15	13.3333
2417125603	0	0	0	No morbidity	0	2	32	51.1111
2410554701	0	0		2 or more morbidities		2	9	0
2410065901	0	0		2 or more morbidities		3	23	31.1111
2410386501	0	0	0	2 or more morbidities	2	3	20	24.4444
2410203901	0	0		2 or more morbidities			10	2.22222
2410480703	0	0		2 or more morbidities		3	26	37.7778
2417070301	0	0	0	No morbidity	0		23	31.1111
2418158601	0	0	0	No morbidity	0
2410244001	0	0	0	Any one morbidity	1	3	28	42.2222
2412417601	0	0	0	Any one morbidity	1	3	27	40
2418324101	0	0	0	No morbidity	0	3	27	40
2418302401	0	0	0	No morbidity	0	3	22	28.8889
2418154301	0	0	0	No morbidity	0		10	2.22222
2417423902	0	0	0	No morbidity	0	3	22	28.8889
2418146302	0	0		2 or more morbidities			12	6.66667
2418221801	0	0	0	No morbidity	0		9	0
2418130501	0	0	0	No morbidity	0	3	21	26.6667
2418312101	0	0	0	No morbidity	0	3	30	46.6667
2418248701	0	0	0	No morbidity	0	3	24	33.3333
2410189901	0	0	0	No morbidity	0	3	36	60
2410411805	0	0		2 or more morbidities		2	30	46.6667
2418199601	0	0	0	Any one morbidity	1
2410221201	0	0		2 or more morbidities		3	31	48.8889
2418281501	0	0		2 or more morbidities		3	30	46.6667
2418040201	0	0	0	Any one morbidity	1		14	11.1111
2410253801	0	0	0	No morbidity	0	3	22	28.8889
2418078201	0	0	0	No morbidity	0	3	30	46.6667
2410143701	0	0	0	Any one morbidity	1		14	11.1111
2417135501	0	0	0	No morbidity	0		33	53.3333
2410066701	0	0	0	No morbidity	0	3	23	31.1111
2417339601	0	0	0	No morbidity	0	3	32	51.1111
2418287901	0	0	0	2 or more morbidities			22	28.8889
2417207901	0	0	0	No morbidity	0	3	22	28.8889
2410494601	0	0	0	No morbidity	0	3	25	35.5556
2418016201	0	0		2 or more morbidities		3	25	35.5556
2418067401	0	0	0	No morbidity	0	3	25	35.5556
2410576401	0	0	0	No morbidity	0	1	9	0
2418205601	0	0	0	2 or more morbidities		2	23	31.1111
2417299601	0	0	0	No morbidity	0	3	30	46.6667
2417241402				2 or more morbidities
2410305201	0	0		2 or more morbidities		3	33	53.3333
2418252201	0	0	0	No morbidity	0	3	12	6.66667
2410227001			0	2 or more morbidities
2418153701	0	0	0	Any one morbidity	1	3	17	17.7778
2418053001	0	0	0	2 or more morbidities		3	31	48.8889
2410097601	0	0	0	No morbidity	0	3	33	53.3333
2418046101	0	0	0	No morbidity	0	3	19	22.2222
2410565201	0	0	0	No morbidity	0	3	24	33.3333
2410431801	0	0	0	No morbidity	0		27	40
2418312501	0	0	0	Any one morbidity	1		22	28.8889
2410036701	0	0		2 or more morbidities		3	27	40
2410112601	0	0		2 or more morbidities			45	80
2418034401	0	0	0	No morbidity	0	3	23	31.1111
2417422201	0	0	0	No morbidity	0	2	22	28.8889
2418290601	0	0	0	No morbidity	0	3	28	42.2222
2417009001	0	0	0	No morbidity	0		12	6.66667
2417201401	0	0	0	No morbidity	0	3	36	60
2418001401	0	0	0	No morbidity	0	3	12	6.66667
2418205201	0		0	2 or more morbidities
2418315801	0	0	0	No morbidity	0	3	22	28.8889
2418212801	0	0	0	No morbidity	0		25	35.5556
2410229501	0	0		2 or more morbidities		3	38	64.4444
2417425301	0	0	0	No morbidity	0	3
2418264601	0	0	0	2 or more morbidities		3	31	48.8889
2410110001	0	0	0	No morbidity	0		34	55.5556
2418285701	0	0	0	No morbidity	0		30	46.6667
2410230501	0	0		2 or more morbidities		3	31	48.8889
2418057101	0	0	0	No morbidity	0	3	18	20
2417287201	0	0	0	No morbidity	0	3	26	37.7778
2410333401	0	0	0	2 or more morbidities		3	28	42.2222
2410028301	0	0	0	Any one morbidity	1	3	22	28.8889
2410252701	0	0	0	No morbidity	0	3	32	51.1111
2410017501	0	0	0	Any one morbidity	1	3	37	62.2222
2410011601	0	0		2 or more morbidities		3	37	62.2222
2418147901	0	0	0	2 or more morbidities		3	22	28.8889
2410230901	0	0	0	2 or more morbidities	2	3	23	31.1111
2410325501	0	0		2 or more morbidities		3	24	33.3333
2418294401	0	0	0	No morbidity	0	3	35	57.7778
2417025201	0	0	0	No morbidity	0	3	27	40
2418184001	0	0	0	No morbidity	0	3	22	28.8889
2418294301	0	0	0	No morbidity	0		27	40
2418009101	0	0	0	No morbidity	0	3	26	37.7778
2410573201	0	0	0	No morbidity	0		21	26.6667
2410288301	0	0	0	No morbidity	0	1	20	24.4444
2410588701	0	0	0	No morbidity	0	3	23	31.1111
2418098301	0	0	0	No morbidity	0	3	28	42.2222
2410191901	0	0	0	No morbidity	0		45	80
2410250401	0	0		2 or more morbidities		3	37	62.2222
2410249602	0	0		2 or more morbidities			27	40
2410550501			0	2 or more morbidities
2410589801	0	0	0	No morbidity	0	1	23	31.1111
2410245801	0	0	0	Any one morbidity	1	3	14	11.1111
2417322106	0	0	0	No morbidity	0	3	17	17.7778
2410379401	0	0		2 or more morbidities		3	25	35.5556
2417212402	0	0	0	No morbidity	0		36	60
2411001402	0	0		2 or more morbidities		3	36	60
2418141501	0	0	0	No morbidity	0	3	19	22.2222
2410026501	1	1	0	2 or more morbidities	2	2	35	57.7778
2410108701	0	0		2 or more morbidities		3	32	51.1111
2418241201	0	0	0	Any one morbidity	1	3	18	20
2410500503	0	0		2 or more morbidities			32	51.1111
2417300401	0	0	0	No morbidity	0	2	34	55.5556
2418233101	0	0	0	2 or more morbidities		3	24	33.3333
2410237401	0	0	0	Any one morbidity	1	3	28	42.2222
2410106301	0	0	0	Any one morbidity	1	2	33	53.3333
2418183901	0	0	0	Any one morbidity	1	3	35	57.7778
2410106201	0	0		2 or more morbidities		2	32	51.1111
2418258901	0	0	0	No morbidity	0	3	23	31.1111
2418291201	0	0	0	No morbidity	0	3	19	22.2222
2417014901	0	0	0	No morbidity	0	3	24	33.3333
2418188101	0	0	0	No morbidity	0	3	45	80
2418112401	0	0	0	2 or more morbidities	2
2417100601	0	0	0	No morbidity	0	3	24	33.3333
2418034104	0	0		2 or more morbidities			22	28.8889
2418317902	0	0		2 or more morbidities		3	16	15.5556
2418163201	0	0	0	2 or more morbidities			19	22.2222
2410063001	0	0		2 or more morbidities		3	20	24.4444
2410527301	0	0	0	No morbidity	0	3	32	51.1111
2418319601	0	0	0	No morbidity	0	3	22	28.8889
2418250901	0	0	0	No morbidity	0	3	26	37.7778
2410105501	0	0	0	No morbidity	0	3	34	55.5556
2418127301	0	0	0	No morbidity	0	3	21	26.6667
2410361401	0	0		2 or more morbidities		3	28	42.2222
2410443801	0	0	0	Any one morbidity	1	3	41	71.1111
2418129901	0	0		2 or more morbidities		3	17	17.7778
2410411701	0	0	0	No morbidity	0		45	80
2418066201	0	0	0	2 or more morbidities	2	3	23	31.1111
2418116001	0	1	0	Any one morbidity	1	3	25	35.5556
2410151601	0	0	0	No morbidity	0	3	16	15.5556
2418324901	0	0	0	No morbidity	0	3	23	31.1111
2418289501	0	0	0	No morbidity	0	3	22	28.8889
2410527410	0	0		2 or more morbidities		3	29	44.4444
2410488901	0	0		2 or more morbidities		3	27	40
2410504901	0	0	0	Any one morbidity	1		17	17.7778
2417335302	0	0	0	No morbidity	0	3	22	28.8889
2417041901	0	0	0	Any one morbidity	1		45	80
2410246301	0	0		2 or more morbidities			11	4.44444
2418330502	0	0		2 or more morbidities		3	21	26.6667
2418309501	0	0	0	No morbidity	0		21	26.6667
2410092601	0	0	0	No morbidity	0	3	24	33.3333
2418146101	0	0	0	No morbidity	0		9	0
2418210401	0	0	0	No morbidity	0		45	80
2410430401	0	0	0	Any one morbidity	1	3	16	15.5556
2410338001	0	0		2 or more morbidities		3	27	40
2418107801	0	0	0	2 or more morbidities	2	3	16	15.5556
2418145601	0	0	0	No morbidity	0		9	0
2410513801	0	0	0	2 or more morbidities	2	3	25	35.5556
2410286801	0	0	0	No morbidity	0		23	31.1111
2418319801	0	0		2 or more morbidities			13	8.88889
2418288101	0	0	0	No morbidity	0	3	26	37.7778
2418302601	0	0	0	No morbidity	0	3	27	40
2418179501	0	0	0	2 or more morbidities
2417166001	0	0	0	No morbidity	0		21	26.6667
2410249701	0	0	0	No morbidity	0	3	26	37.7778
2418213701	0	0	1	2 or more morbidities	2	3	28	42.2222
2418258001	0	0	0	No morbidity	0	3	25	35.5556
2418232801	0	0	0	Any one morbidity	1	2	32	51.1111
2410594801	0	0	0	No morbidity	0	3	19	22.2222
2410440001	0	0	0	2 or more morbidities		3	25	35.5556
2410054501	0	0	0	No morbidity	0	3	19	22.2222
2418241301	0	0		2 or more morbidities		3	24	33.3333
2418242401	0	0	0	2 or more morbidities		3	32	51.1111
2418143201	0	0	0	No morbidity	0	3	31	48.8889
2410098801	0	0	0	No morbidity	0	3	24	33.3333
2410251601	0	0		2 or more morbidities		3	22	28.8889
2410202801	0	0	0	Any one morbidity	1	3	23	31.1111
2417025401	0	0	0	No morbidity	0	3	27	40
2417157806	0	0	0	No morbidity	0		28	42.2222
2418173801	0	0	0	No morbidity	0
2417040201	0	0	0	No morbidity	0	3	29	44.4444
2410087002	0	1	0	2 or more morbidities		3	41	71.1111
2418322101	1	0	0	2 or more morbidities		3	21	26.6667
2418198502	0	0	0	No morbidity	0		23	31.1111
2410539901	0	0	0	No morbidity	0	3	35	57.7778
2410254001	0	0	0	Any one morbidity	1	3	23	31.1111
2410442201	0	0	0	No morbidity	0	3	26	37.7778
2418307601	0	0	0	No morbidity	0	2	9	0
2410095402	0	0	0	No morbidity	0	3	24	33.3333
2410518601	0	0	0	No morbidity	0	3	36	60
2418130001	0	0	0	Any one morbidity	1	3	17	17.7778
2418032001	0	0	0	2 or more morbidities	2	3	22	28.8889
2410325201	0	0	0	No morbidity	0		24	33.3333
2417351401	0	0	0	No morbidity	0	3	27	40
2410494401	0	0	0	Any one morbidity	1		22	28.8889
2418057901	0	0	0	No morbidity	0	2	32	51.1111
2410511401	0	0	0	No morbidity	0	3	45	80
2410094801	0	0	0	No morbidity	0	3	26	37.7778
2410254902	0	0	0	No morbidity	0		20	24.4444
2410017201	0	0		2 or more morbidities		3	45	80
2410539101	0	0	0	No morbidity	0	3	36	60
2417108401	0	0	0	No morbidity	0		45	80
2410476102	0	0		2 or more morbidities		3	33	53.3333
2418285001	0	0		2 or more morbidities		3	9	0
2410478201	0	0	0	Any one morbidity	1		22	28.8889
2410577601	0	0	0	2 or more morbidities	2		19	22.2222
2418278601	0	0	0	No morbidity	0	3	35	57.7778
2418154702	0	0		2 or more morbidities		2	29	44.4444
2418152301	0	0	0	No morbidity	0	3	19	22.2222
2418323201	0	0		2 or more morbidities		3	23	31.1111
2418207401	0	0	0	Any one morbidity	1	3	18	20
2410540801	0	0	0	No morbidity	0	3	35	57.7778
2410087701	0	0	0	No morbidity	0	3	19	22.2222
2410021701	0	0		2 or more morbidities		3	19	22.2222
2410263101	0	0		2 or more morbidities			30	46.6667
2410036801	0	0	0	2 or more morbidities	3	3	22	28.8889
2410471801	0	0		2 or more morbidities		2	31	48.8889
2410449001	0	0	0	No morbidity	0	3	31	48.8889
2410232201	0	0	0	No morbidity	0	2	37	62.2222
2410202101	0	0	0	No morbidity	0	3	26	37.7778
2418061801	0	0	0	No morbidity	0	2	32	51.1111
2417318601	0	0	0	No morbidity	0	3	35	57.7778
2410091901	0	0	0	No morbidity	0	3	37	62.2222
2410269701	0	0		2 or more morbidities			23	31.1111
2410188701	0	0	0	No morbidity	0	3
2410082203	0	0		2 or more morbidities		3	29	44.4444
2417420002	0	0	0	No morbidity	0	3	9	0
2410465001	0	0	0	No morbidity	0		41	71.1111
2418061101	0	0	0	No morbidity	0	3	19	22.2222
2418294101	0	0	0	Any one morbidity	1	3	31	48.8889
2417405601	0	0	0	No morbidity	0	3	35	57.7778
2410232001	0	0		2 or more morbidities		2	32	51.1111
2418126901	0	0	0	No morbidity	0	3	26	37.7778
2410465701	0	0		2 or more morbidities		3	33	53.3333
2410466901	0	0		2 or more morbidities		3	34	55.5556
2417444201	0	0	0	No morbidity	0	3
2418262801	0	0	0	No morbidity	0	3	13	8.88889
2417191202	0	0	0	No morbidity	0	3	22	28.8889
2418180501	0	0	0	2 or more morbidities			24	33.3333
2410483803	0	0		2 or more morbidities		3	26	37.7778
2410075301	0	0	0	No morbidity	0	3	36	60
2418282501	0	0	0	2 or more morbidities		3	26	37.7778
2418015901	0	0	0	Any one morbidity	1	3	17	17.7778
2418282301	0	0	0	No morbidity	0	3	37	62.2222
2410279701	0	0		2 or more morbidities			28	42.2222
2410044001	0	0	0	2 or more morbidities	2		9	0
2410557101	0	0	0	No morbidity	0	3	29	44.4444
2418279501	0	0	0	No morbidity	0	3	30	46.6667
2418282201	0	0	0	No morbidity	0	3	37	62.2222
2418068501	0	0	0	No morbidity	0	3	34	55.5556
2410362501	0	0	0	No morbidity	0	3	32	51.1111
2417086201	0	0	0	No morbidity	0	2	33	53.3333
2410075701	1	1	1	2 or more morbidities	4	2	34	55.5556
2418148601	0	1	0	Any one morbidity	1		9	0
2418015701	0	0		2 or more morbidities		3	16	15.5556
2418322401	0	0	0	No morbidity	0		26	37.7778
2410305401	0	0	0	No morbidity	0		25	35.5556
2418325501	0	0	0	No morbidity	0		22	28.8889
2418304101	0	0	0	Any one morbidity	1	3	17	17.7778
2410511901	0	0	0	Any one morbidity	1	3	25	35.5556
2417329201	0	0	0	No morbidity	0	3	27	40
2417233601	0	0	0	No morbidity	0	3	31	48.8889
2417442101	0	0	0	No morbidity	0	3	26	37.7778
2417074202	0	0	0	No morbidity	0	3	23	31.1111
2410284504	0	0	0	Any one morbidity	1		17	17.7778
2418054201	0	0	0	No morbidity	0	3	37	62.2222
2410590306	0	0		2 or more morbidities		3	20	24.4444
2410578001	0	0	0	No morbidity	0	3	24	33.3333
2417442801	0	0	0	Any one morbidity	1	1	9	0
2418367502	0	0		2 or more morbidities		3	26	37.7778
2418056501	0	0	0	No morbidity	0	3	19	22.2222
2410085301	0	0	0	2 or more morbidities	2		15	13.3333
2410088001	0	0	0	No morbidity	0	3	16	15.5556
2410014501	0	0		2 or more morbidities		3	23	31.1111
2410068302	0	0		2 or more morbidities		3	25	35.5556
2410455601	0	0	0	No morbidity	0	2	30	46.6667
2417324501	0	0	0	No morbidity	0	3	21	26.6667
2410182001	0	0		2 or more morbidities			45	80
2410462509	0	0	0	No morbidity	0	3	26	37.7778
2418278701	0	0	0	No morbidity	0	3	31	48.8889
2418040301	0	0	0	No morbidity	0	3	23	31.1111
2410285801	0	0	0	No morbidity	0		9	0
2410225001	0	1	1	2 or more morbidities	3	3	9	0
2410357601	0	0	0	Any one morbidity	1		23	31.1111
2410148201	0	0	0	No morbidity	0	3	24	33.3333
2410470801	0	0	0	2 or more morbidities	2	3	23	31.1111
2418001501	0	0	0	No morbidity	0	3	22	28.8889
2418100101	0	0	0	Any one morbidity	1	3	22	28.8889
2418311601	0	0	0	Any one morbidity	1		16	15.5556
2418352001	0	0	0	No morbidity	0	3	34	55.5556
2410084701	0	0		2 or more morbidities		3	34	55.5556
2410443301	0	0	0	2 or more morbidities		3	29	44.4444
2418045401	0	0	0	2 or more morbidities		2	35	57.7778
2418035401	0	0	0	No morbidity	0	3	45	80
2410577501	0	0	0	Any one morbidity	1		25	35.5556
2410113301	0	0		2 or more morbidities			17	17.7778
2410338101	0	0	0	2 or more morbidities		3	28	42.2222
2410495701	0	0	0	2 or more morbidities		3	22	28.8889
2410131003	0	0		2 or more morbidities		1	27	40
2418047201	0	0	0	Any one morbidity	1	3	24	33.3333
2418328801	0	0	0	No morbidity	0	3	23	31.1111
2410599402	0	0	0	No morbidity	0	3	25	35.5556
2418276001	0	0	0	No morbidity	0	2	21	26.6667
2417004201	0	0	0	No morbidity	0	2	39	66.6667
2410082701	0	0	0	No morbidity	0	3	29	44.4444
2410013601	0	0	0	No morbidity	0	3	29	44.4444
2417300301	0	0	0	No morbidity	0		9	0
2418354901	0	0	0	Any one morbidity	1	3	23	31.1111
2410082305	0	0		2 or more morbidities		3	25	35.5556
2410582601	0	0	0	No morbidity	0		17	17.7778
2410412001	0	0		2 or more morbidities			9	0
2417266101	0	0	0	No morbidity	0	3	33	53.3333
2418256001	0	0		2 or more morbidities		3
2410177501	0	0		2 or more morbidities		3	9	0
2410297901	0	0		2 or more morbidities		3	26	37.7778
2418330701	0	0		2 or more morbidities		3	25	35.5556
2410556001	0	0		2 or more morbidities		3	25	35.5556
2410526801	0	0		2 or more morbidities		3	32	51.1111
2417106301	0	0	0	No morbidity	0	3	9	0
2418141601	0	0	0	Any one morbidity	1	3	27	40
2418328001	0	0	0	No morbidity	0	3	26	37.7778
2410355701	0	0	0	2 or more morbidities		3	26	37.7778
2410300501	0	0		2 or more morbidities		3	36	60
2418270801	0	0	0	No morbidity	0	2	33	53.3333
2418154401	0	0	0	No morbidity	0		18	20
2410207801	0	0	0	Any one morbidity	1	3	20	24.4444
2410507201	0	0	0	No morbidity	0	3	45	80
2418083801	0	0	0	2 or more morbidities	2		16	15.5556
2418064802	0	0	0	No morbidity	0	2	32	51.1111
2410296401	0	0	0	No morbidity	0	3	14	11.1111
2418016801	0	0	0	No morbidity	0	3	19	22.2222
2410583901	0	0		2 or more morbidities		3	25	35.5556
2418050801	0	0	0	No morbidity	0	3	18	20
2418324401	0	0	0	No morbidity	0	3	21	26.6667
2410435501	0	0	0	No morbidity	0	2	22	28.8889
2410248201	0	0		2 or more morbidities		3	36	60
2410304301	0	0	0	2 or more morbidities		2	28	42.2222
2418365701	0	0		2 or more morbidities		3	23	31.1111
2418024801	0	0	0	No morbidity	0		22	28.8889
2418127803	0	0	0	Any one morbidity	1		9	0
2418290701	0	0	0	Any one morbidity	1	3	23	31.1111
2417443301	0	0	0	No morbidity	0	3	22	28.8889
2410306101	0	0	0	2 or more morbidities		3	34	55.5556
2418328401	0	0	0	Any one morbidity	1		21	26.6667
2410431001	0	0	0	2 or more morbidities			25	35.5556
2417422301	0	0	0	No morbidity	0	1	23	31.1111
2410464901	0	0	0	2 or more morbidities		3	32	51.1111
2410307401	0	0	0	No morbidity	0	3	26	37.7778
2410069801	0	0		2 or more morbidities		3	22	28.8889
2418285501	0	0	0	No morbidity	0	3	30	46.6667
2417270201	0	0	0	No morbidity	0	3	23	31.1111
2410228401	0	0		2 or more morbidities		3	22	28.8889
2418347301	0	0	0	Any one morbidity	1		16	15.5556
2410307901	0	0	0	No morbidity	0	3	32	51.1111
2410278602	0	0	0	No morbidity	0	3	24	33.3333
2417290001	0	0	0	No morbidity	0	3	23	31.1111
2410430101	0	0	0	No morbidity	0		15	13.3333
2410600101	0	0	0	No morbidity	0	3	22	28.8889
2418175501	0	0	0	No morbidity	0		18	20
2417300601	0	0	0	No morbidity	0	2	34	55.5556
2410564801	0	0	0	No morbidity	0	3	27	40
2417067701	0	0	0	Any one morbidity	1	3	19	22.2222
2418186101	0	0	0	Any one morbidity	1		27	40
2418326801	0	0	0	No morbidity	0	3	22	28.8889
2410109801	0	0	0	No morbidity	0		33	53.3333
2410075901	0	0	0	Any one morbidity	1	2	33	53.3333
2410591201	0	0	0	No morbidity	0	3	22	28.8889
2418185101	0	0		2 or more morbidities		3	31	48.8889
2410075501	0	0	0	No morbidity	0	3	29	44.4444
2410456301	0	0	0	No morbidity	0	3	32	51.1111
2417289701	0	0	0	No morbidity	0	3	26	37.7778
2410033601	0	0	0	No morbidity	0	3	25	35.5556
2417423401	0	0	0	No morbidity	0	2	19	22.2222
2417177401	0	0	0	Any one morbidity	1		13	8.88889
2410527501	0	0		2 or more morbidities		3	28	42.2222
2418127401	0	0	0	No morbidity	0	3	25	35.5556
2410181201	0	0	0	Any one morbidity	1		19	22.2222
2410334101	0	0		2 or more morbidities		3	33	53.3333
2410524801	0	0	0	No morbidity	0	3	32	51.1111
2418282701	0	0	0	No morbidity	0	3	27	40
2418340401	0	0	0	No morbidity	0	2	14	11.1111
2418099001	0	0	0	No morbidity	0		14	11.1111
2418002501	0	0	0	Any one morbidity	1	3	25	35.5556
2410492701	0	0	0	No morbidity	0	3	22	28.8889
2410519101	0	0	0	No morbidity	0	3	45	80
2418351001	0	0	0	No morbidity	0	3	31	48.8889
2418251201	0	0	0	No morbidity	0	3	24	33.3333
2410084201	0	0	0	No morbidity	0	2	36	60
2418263701	0	0	0	No morbidity	0	3	24	33.3333
2410072501	0	0	0	No morbidity	0		13	8.88889
2418231001	0	0	0	2 or more morbidities		3	34	55.5556
2418330501	0	0	0	2 or more morbidities	2	3	21	26.6667
2410508101	0	0	0	No morbidity	0		25	35.5556
2410529201	0	0	0	No morbidity	0	3	17	17.7778
2418291501	0	0	0	No morbidity	0	3	24	33.3333
2418263301	0	0	0	2 or more morbidities	2	3	25	35.5556
2410362901	0	0	0	No morbidity	0	3	30	46.6667
2410590001	0	0	0	No morbidity	0	1	25	35.5556
2417422702	0	0	0	No morbidity	0	3
2410335401	0	0	0	2 or more morbidities		3	17	17.7778
2418177001	0	0	1	Any one morbidity	1	3	23	31.1111
2418108401	0	0	0	2 or more morbidities	2	3
2410296402	0	0	0	No morbidity	0		21	26.6667
2418134003	0	0		2 or more morbidities		3	23	31.1111
2410103201	0	0		2 or more morbidities		2	35	57.7778
2410595501	0	0	0	No morbidity	0	3	24	33.3333
2410551301	0	0	0	Any one morbidity	1		28	42.2222
2417047801	0	0	0	Any one morbidity	1	3	45	80
2417083502	0	0	0	No morbidity	0	2	33	53.3333
2418229701	0	0	0	Any one morbidity	1		23	31.1111
2417163801	0	0	0	No morbidity	0		18	20
2417192501	0	0	0	No morbidity	0	3	27	40
2418242101	0	0	0	No morbidity	0	3	33	53.3333
2410207402	0	0		2 or more morbidities		3	20	24.4444
2410238001	0	0	0	No morbidity	0	3	29	44.4444
2418257901	0	0	0	No morbidity	0	3	26	37.7778
2417108801	0	0	0	No morbidity	0	3	14	11.1111
2410286501	0	0	0	No morbidity	0		23	31.1111
2410527101	0	0	0	No morbidity	0	3	34	55.5556
2410264901	0	1	0	Any one morbidity	1	3	36	60
2410072902			0	2 or more morbidities
2418042401	0	0	0	No morbidity	0		14	11.1111
2417107601	0	0	0	No morbidity	0		45	80
2410390801	0	0		2 or more morbidities		3	24	33.3333
2418319701	0	0	0	No morbidity	0	3	23	31.1111
2410014801	0	0	0	No morbidity	0		12	6.66667
2410339804	0	0		2 or more morbidities		3	15	13.3333
2418328701	0	0	0	2 or more morbidities	2	3	23	31.1111
2418365301	0	0		2 or more morbidities		3	18	20
2418296901	0	0	0	No morbidity	0	2	21	26.6667
2410543901	0	1	0	2 or more morbidities	2		28	42.2222
2418335601	0	0	0	2 or more morbidities		2	18	20
2410456201	0	0		2 or more morbidities		3	35	57.7778
2418329401	0	0	0	2 or more morbidities	2	3	22	28.8889
2410351001	0	0	0	No morbidity	0	3	45	80
2418248901	0	0	0	No morbidity	0	1	33	53.3333
2410470701	0	0	0	2 or more morbidities	2	3	28	42.2222
2417073501	0	0	0	No morbidity	0	2	32	51.1111
2417391503	0	0	0	No morbidity	0	3	32	51.1111
2417091801	0	0	0	No morbidity	0	2	36	60
2410335201	0	0		2 or more morbidities		3	37	62.2222
2418189301	0	0	0	No morbidity	0	3	42	73.3333
2410190501	0	0	0	Any one morbidity	1	3	16	15.5556
2418075901	0	0	0	2 or more morbidities		3	20	24.4444
2410572901	0	0	0	No morbidity	0		21	26.6667
2418218401	0	0	0	2 or more morbidities		3	20	24.4444
2417287601	0	0	0	2 or more morbidities	2
2410061401	0	0	0	No morbidity	0		45	80
2410541001	0	0	0	No morbidity	0	2	29	44.4444
2418260102	0	0	0	No morbidity	0	3
2410555401	0	0	0	No morbidity	0	3	27	40
2410591308	0	0		2 or more morbidities		2	25	35.5556
2410179001	0	0		2 or more morbidities		3	33	53.3333
2418051101	0	0	0	No morbidity	0	3	21	26.6667
2417309201	0	0	0	2 or more morbidities	2	3	26	37.7778
2418134401	0	0	0	No morbidity	0	3	29	44.4444
2418303201	0	0	0	Any one morbidity	1	3	26	37.7778
2410003101	1	0	0	Any one morbidity	1		20	24.4444
2410353001	0	0	0	No morbidity	0		23	31.1111
2417042601	0	0	0	No morbidity	0	3	19	22.2222
2418217301	0	0	0	No morbidity	0	3	30	46.6667
2417131002	0	0	0	No morbidity	0	3	21	26.6667
2417043401	0	0	0	No morbidity	0	3	19	22.2222
2417043901	0	0	0	No morbidity	0	3	22	28.8889
2418015601	0	0	0	No morbidity	0	3	16	15.5556
2417315501	0	0	0	No morbidity	0	3	38	64.4444
2418359801	0	0	0	No morbidity	0	3	26	37.7778
2411000801	0	0	0	2 or more morbidities	3	3	24	33.3333
2417367901	0	0	0	No morbidity	0	3	24	33.3333
2410180101	0	1	0	2 or more morbidities	3		21	26.6667
2410426801	0	0		2 or more morbidities		3	25	35.5556
2418275901	0	0	0	No morbidity	0		9	0
2410540101	0	0	0	No morbidity	0	3	36	60
2418224001	0	0	0	No morbidity	0	3	18	20
2418294801	0	0	0	No morbidity	0	3	24	33.3333
2410082501	0	0	0	No morbidity	0	3	27	40
2418046901	0	0	0	2 or more morbidities	2	3	23	31.1111
2417319208	0	0	0	No morbidity	0		18	20
2417142303				2 or more morbidities
2418221701	0	0	0	No morbidity	0	3	28	42.2222
2418144401	0	0	0	No morbidity	0	3	11	4.44444
2417354802	0	0	0	No morbidity	0	3	36	60
2410002201	0	0		2 or more morbidities		3	35	57.7778
2410016401	0	0	0	Any one morbidity	1	3	30	46.6667
2418280801	0	0	0	No morbidity	0	3	31	48.8889
2418310401	0	0	0	No morbidity	0
2418049801	0	0	0	Any one morbidity	1	3	20	24.4444
2418356401	0	0	0	No morbidity	0	3	18	20
2417335501	0	0	0	No morbidity	0	3	39	66.6667
2417004001	0	0	0	No morbidity	0		16	15.5556
2418146601	0	0	0	2 or more morbidities			9	0
2418238901	0	0	0	No morbidity	0	3	20	24.4444
2418328901	0	0	0	2 or more morbidities		3	20	24.4444
2410580801	0	0	0	No morbidity	0		22	28.8889
2418325001	0	0	0	No morbidity	0	3	21	26.6667
2417377502	0	0	0	No morbidity	0	3	26	37.7778
2417028701	0	0	0	No morbidity	0	3	19	22.2222
2410438901	0	0	0	No morbidity	0	3	31	48.8889
2410371503	0	0	0	2 or more morbidities	3		15	13.3333
2410275501	0	0	0	2 or more morbidities			34	55.5556
2418135201	0	0	0	No morbidity	0		18	20
2410590101	0	0	0	No morbidity	0	3	21	26.6667
2410109709	0	0		2 or more morbidities		2	33	53.3333
2418349701	0	0		2 or more morbidities		3	17	17.7778
2418351901	0	0	0	No morbidity	0	3	35	57.7778
2418316901	0	0	1	Any one morbidity	1		24	33.3333
2417192201	0	0	0	No morbidity	0	3	14	11.1111
2418357301	0	0	0	No morbidity	0	3	45	80
2418289001	0	0	0	No morbidity	0	3	29	44.4444
2418162901	0	0	0	No morbidity	0		29	44.4444
2418232501	0	0	0	Any one morbidity	1	3	24	33.3333
2417122801	0	0	0	Any one morbidity	1	3	34	55.5556
2412418301	0	0	0	No morbidity	0		33	53.3333
2410230001	0	0		2 or more morbidities		3	34	55.5556
2418279001	0	0	0	No morbidity	0	3	32	51.1111
2417397401	0	0	0	No morbidity	0	3	34	55.5556
2418289801	0	0	0	2 or more morbidities		2	23	31.1111
2417081403	0	0	0	No morbidity	0	3	24	33.3333
2418350801	0	0	0	No morbidity	0	3	29	44.4444
2417325602	0	0	0	No morbidity	0	2	24	33.3333
2418082601	0	0	0	No morbidity	0		45	80
2418141701	0	0	0	Any one morbidity	1	3	13	8.88889
2410324702	0	0		2 or more morbidities		3	25	35.5556
2418240801	0	0	0	No morbidity	0	3	20	24.4444
2410457301	0	0	0	No morbidity	0	3	45	80
2410441101	0	0	0	No morbidity	0	2	31	48.8889
2410410101	0	0	0	No morbidity	0	3	34	55.5556
2410106701	0	0	0	No morbidity	0	2
2410032501	0	0	0	No morbidity	0	3	25	35.5556
2410441601	0	0	0	No morbidity	0		34	55.5556
2417090101	0	0	0	No morbidity	0	3	21	26.6667
2417388001	0	0	0	No morbidity	0	3	24	33.3333
2417377102	0	0	0	No morbidity	0	3	22	28.8889
2417139005	0	0	0	No morbidity	0	2	33	53.3333
2418289401	0	0	0	No morbidity	0	3	20	24.4444
2418358101	0	0	0	No morbidity	0	3	24	33.3333
2410224401	0	0	0	No morbidity	0	3	33	53.3333
2418251101	0	0	0	Any one morbidity	1	3	24	33.3333
2410105701	0	0	0	No morbidity	0	2
2418134501	0	0	0	No morbidity	0		21	26.6667
2418021401	0	0	0	Any one morbidity	1	3	19	22.2222
2418137901	0	0	0	No morbidity	0	3	37	62.2222
2410566501	0	0		2 or more morbidities		1	22	28.8889
2410325703	0	0		2 or more morbidities		3	18	20
2410077401	0	0	0	No morbidity	0		33	53.3333
2418034601	0	0	0	Any one morbidity	1	3	16	15.5556
2418028501	0	0	0	No morbidity	0	3	16	15.5556
2417298001	0	0	0	2 or more morbidities	2	3	17	17.7778
2417309803	0	0	0	No morbidity	0	3	23	31.1111
2417040501	0	0	0	No morbidity	0	3	17	17.7778
2418189501	0	0	0	No morbidity	0	2	17	17.7778
2417029001	0	0	0	No morbidity	0		11	4.44444
2410479501	0	0	0	No morbidity	0		19	22.2222
2418189001	0	0	0	No morbidity	0	3	28	42.2222
2417365301	0	0	0	No morbidity	0	3	22	28.8889
2410431701	0	0	0	No morbidity	0	3	29	44.4444
2418366501	0	0	0	No morbidity	0	3	24	33.3333
2410408201	0	0	0	No morbidity	0	3	31	48.8889
2417441910	0	0	0	No morbidity	0	3	23	31.1111
2418092101	0	0	0	2 or more morbidities		3	27	40
2418244401	0	0	0	2 or more morbidities	3	3	24	33.3333
2418288301	0	0	0	No morbidity	0	3
2410209601	0	0	0	No morbidity	0	3	20	24.4444
2417012301	0	0	0	No morbidity	0	3	20	24.4444
2418205101	0	0	0	2 or more morbidities		3	29	44.4444
2417339001	0	0	0	No morbidity	0	3	22	28.8889
2410359406	0	0		2 or more morbidities		3	36	60
2410582801	0	0	0	No morbidity	0	3	22	28.8889
2410459101	0	0	0	No morbidity	0	3	36	60
2410456701	0	0	0	2 or more morbidities	2	3	33	53.3333
2417413704	0	0	0	No morbidity	0	3	45	80
2410464802	0	0		2 or more morbidities			22	28.8889
2418284301	0	0		2 or more morbidities		3	19	22.2222
2418310601	0	0	0	No morbidity	0	3	24	33.3333
2417267701	0	0	0	No morbidity	0	3	29	44.4444
2417049101	0	0	0	No morbidity	0	3	23	31.1111
2410085801	0	0	0	2 or more morbidities	2		16	15.5556
2418007801	0	0	0	Any one morbidity	1	3	17	17.7778
2417451403	0	0	0	No morbidity	0	3	25	35.5556
2411003201	0	0		2 or more morbidities			9	0
2418260601	0	0	0	Any one morbidity	1		19	22.2222
2418144701	0	0	0	No morbidity	0		10	2.22222
2417250201	0	0	0	No morbidity	0	3	33	53.3333
2410595801	0	0	0	No morbidity	0	3	24	33.3333
2410261801	0	0	0	2 or more morbidities			13	8.88889
2418143802	0	0	0	Any one morbidity	1	3	21	26.6667
2417451301	0	0	0	No morbidity	0		27	40
2410448601	0	0		2 or more morbidities		3	27	40
2417081102	0	0	0	No morbidity	0	3	21	26.6667
2417277701	0	0	0	No morbidity	0	3
2418245101	0	0	0	2 or more morbidities		3	29	44.4444
2418349801	0	0	0	No morbidity	0	3	28	42.2222
2418245601	0	0	0	No morbidity	0	3	16	15.5556
2417107701	0	0	0	No morbidity	0		45	80
2410224101	0	0	0	2 or more morbidities	2	3	31	48.8889
2417146401	0	0	0	No morbidity	0	3	24	33.3333
2410014701	0	0	0	No morbidity	0	3	24	33.3333
2418319901	0	0		2 or more morbidities		3	23	31.1111
2410241001	0	0		2 or more morbidities		3	22	28.8889
2410463301	0	0	0	2 or more morbidities	2	3	45	80
2410093202	0	0	0	No morbidity	0	3	21	26.6667
2410597701	0	0		2 or more morbidities		3
2410448604	0	0		2 or more morbidities		3	31	48.8889
2410365801	0	0	0	No morbidity	0	3	34	55.5556
2411001601	0	0	0	No morbidity	0	1
2418217502	0	0	0	2 or more morbidities		3	12	6.66667
2410416301	0	0	0	No morbidity	0	3	16	15.5556
2410021203	0	0		2 or more morbidities		3	21	26.6667
2410593902	0	0	0	No morbidity	0	3	23	31.1111
2417019301	0	0	0	2 or more morbidities	2	3	23	31.1111
2417335601	0	0	0	No morbidity	0	3	31	48.8889
2410203801	0	0	0	2 or more morbidities		3	24	33.3333
2410190001	0	0	0	No morbidity	0	3	34	55.5556
2410449201	0	0		2 or more morbidities		3	35	57.7778
2410524301	0	0	0	No morbidity	0	3	29	44.4444
2418227801	0	0	0	No morbidity	0		16	15.5556
2418236401	0	0	0	No morbidity	0		18	20
2417059501	0	0	0	No morbidity	0		45	80
2418055501	0	0	0	No morbidity	0	3	25	35.5556
2417455201	0	0	0	Any one morbidity	1	3	22	28.8889
2418184301	0	0	0	No morbidity	0		21	26.6667
2410232301	0	0	0	No morbidity	0	1	35	57.7778
2412412501	0	0	0	Any one morbidity	1	3	25	35.5556
2417385401	0	0	0	No morbidity	0	3	25	35.5556
2418362701	0	0	0	Any one morbidity	1	3	23	31.1111
2418066501	0	0	0	No morbidity	0	3	18	20
2418320502	0	0		2 or more morbidities			18	20
2417186601	0	0	0	Any one morbidity	1	3	24	33.3333
2410242201	0	0	0	Any one morbidity	1	3	29	44.4444
2417030701	0	0	0	No morbidity	0	3	21	26.6667
2418346609	0	0	0	No morbidity	0	3	32	51.1111
2410353501	0	0	0	No morbidity	0	3	29	44.4444
2410096401	0	0		2 or more morbidities		3	32	51.1111
2410103301	0	0	0	2 or more morbidities		3	33	53.3333
2410289801	0	0	0	2 or more morbidities			16	15.5556
2410506601	0	0	0	No morbidity	0	3	30	46.6667
2410414101	0	0	0	No morbidity	0	3	19	22.2222
2410558601	0	0		2 or more morbidities		3	23	31.1111
2410559901	0	0		2 or more morbidities		3	20	24.4444
2410352601	0	0	0	No morbidity	0	3	31	48.8889
2410594501	0	0	0	No morbidity	0	3	20	24.4444
2410440401	0	0		2 or more morbidities		3	22	28.8889
2410369201	0	0	0	2 or more morbidities		3	33	53.3333
2418123503	0	0	0	Any one morbidity	1	3	17	17.7778
2418204701	0	0	0	Any one morbidity	1		34	55.5556
2410287601	0	0	0	No morbidity	0		27	40
2418092301	0	0	0	No morbidity	0	3	36	60
2418343104	0	0		2 or more morbidities		3	30	46.6667
2410546801	0	0		2 or more morbidities			9	0
2417357701	0	0	0	Any one morbidity	1	3	35	57.7778
2410529302	0	0		2 or more morbidities			30	46.6667
2418283401	0	0	0	No morbidity	0	3	25	35.5556
2418042801	0	0	0	No morbidity	0	3	23	31.1111
2418191201	0	0	0	Any one morbidity	1		30	46.6667
2418049401	0	0	0	Any one morbidity	1	3	17	17.7778
2418287501	0	0	0	No morbidity	0		17	17.7778
2418340101				2 or more morbidities
2418288201	0	0	0	2 or more morbidities			21	26.6667
2410351501	0	0	0	2 or more morbidities		3	24	33.3333
2418147601	0	0	0	No morbidity	0		9	0
2410357001	0	0	0	No morbidity	0	3	25	35.5556
2417109501	0	0	0	Any one morbidity	1		32	51.1111
2418257902	0	0		2 or more morbidities		3	25	35.5556
2410054601	0	0	0	No morbidity	0	3	19	22.2222
2418347001	0	0		2 or more morbidities			21	26.6667
2410457001	0	0	0	No morbidity	0	3	37	62.2222
2410360501	0	0	0	No morbidity	0	3	21	26.6667
2418324801	0	0		2 or more morbidities		3	22	28.8889
2418185802	0	0	0	2 or more morbidities		3	35	57.7778
2410251501	0	1	0	2 or more morbidities	2	3	17	17.7778
2418255201	0	0	0	No morbidity	0	3	25	35.5556
2411003001	0	0	0	No morbidity	0	3	19	22.2222
2417092701	0	0	0	No morbidity	0	3	31	48.8889
2410357401	0	0	0	No morbidity	0	3	23	31.1111
2418158501	0	1	0	2 or more morbidities	2		27	40
2410037501	0	0		2 or more morbidities		3	16	15.5556
2410527601	0	0	0	Any one morbidity	1	3	36	60
2410368101	0	1	0	2 or more morbidities		3	21	26.6667
2410299701	0	0	0	No morbidity	0	3	28	42.2222
2417026001	0	1	0	2 or more morbidities	2	3	19	22.2222
2417138802	0	0	0	No morbidity	0	2	34	55.5556
2411001201	0	0	0	No morbidity	0		26	37.7778
2418217101	0	0	0	No morbidity	0		19	22.2222
2410471401	0	0	0	No morbidity	0	3	14	11.1111
2418290301	0	0	0	No morbidity	0	3	45	80
2418261502	0	0		2 or more morbidities		2	29	44.4444
2410036501	0	0	0	No morbidity	0	3	27	40
2410546101	0	0	0	No morbidity	0	3	22	28.8889
2417050701	0	0	0	No morbidity	0	3	30	46.6667
2410442901	0	0	0	No morbidity	0	3	19	22.2222
2418016401	0	0	0	No morbidity	0	3	24	33.3333
2410357203	0	0		2 or more morbidities			28	42.2222
2417403101	0	0	0	No morbidity	0	3	26	37.7778
2418257201	0	0	0	No morbidity	0	3	22	28.8889
2417270401	0	0	0	No morbidity	0	3	21	26.6667
2410231201	0	0	0	No morbidity	0	2	37	62.2222
2410599501	0	0	0	No morbidity	0	3	22	28.8889
2417189803	0	0	0	No morbidity	0	3	24	33.3333
2417439605	0	0	0	No morbidity	0	3	9	0
2410130601	0	0		2 or more morbidities			34	55.5556
2418244501	0	0	0	No morbidity	0	3	24	33.3333
2410233001	0	0	0	No morbidity	0	2	35	57.7778
2417104101	0	0	0	No morbidity	0	3	21	26.6667
2410279401	0	0	0	No morbidity	0		24	33.3333
2418252301	0	0	0	No morbidity	0	3	29	44.4444
2410078501	0	0	0	No morbidity	0	2	35	57.7778
2417035801	0	0	0	Any one morbidity	1	3	16	15.5556
2410453801	0	0		2 or more morbidities		3	25	35.5556
2410249003	0	0		2 or more morbidities			23	31.1111
2410876701	0	0	0	No morbidity	0	3	23	31.1111
2410369703	0	0		2 or more morbidities		3	25	35.5556
2418288501	0	0	0	2 or more morbidities			19	22.2222
2417141001	0	0	0	No morbidity	0		45	80
2418134101	0	0	0	No morbidity	0	3	30	46.6667
2410369001	0	0	0	No morbidity	0	3	34	55.5556
2418231401	0	0	0	No morbidity	0	3	36	60
2410285201	0	0	0	No morbidity	0	2	33	53.3333
2417093401	0	0	0	No morbidity	0	3	34	55.5556
2410461801	0	0	0	No morbidity	0	3	32	51.1111
2410073701	0	0	0	No morbidity	0	3	45	80
2418038601	0	0	0	No morbidity	0	3	30	46.6667
2418285201	0	0	0	Any one morbidity	1		9	0
2418251401	0	0	0	2 or more morbidities		3	27	40
2418284701	0	0	0	2 or more morbidities			9	0
2410241104	0	0		2 or more morbidities		3	22	28.8889
2418087701	0	0	0	No morbidity	0	3	30	46.6667
2417085601	0	0	0	No morbidity	0	3	31	48.8889
2418287201	0	0	0	No morbidity	0	3	11	4.44444
2418168901	0	0	0	No morbidity	0	3	19	22.2222
2418152602	0	0	0	No morbidity	0	3	26	37.7778
2410403201	0	1	0	Any one morbidity	1	3	30	46.6667
2410591501	0	0		2 or more morbidities		3	25	35.5556
2417281501	0	0	0	No morbidity	0	3	27	40
2418098801	0	0	0	No morbidity	0	2	14	11.1111
2410039001	0	0		2 or more morbidities			22	28.8889
2410220801	0	0	0	No morbidity	0	3	20	24.4444
2410472001	0	0	0	No morbidity	0		16	15.5556
2418348501	0	0	0	2 or more morbidities	2	3	45	80
2410048601	0	0	0	No morbidity	0	3	30	46.6667
2418323101	0	0	0	Any one morbidity	1	3	22	28.8889
2410284701	0	0		2 or more morbidities		2	31	48.8889
2418208601	0	0	0	2 or more morbidities			25	35.5556
2418002101	0	0	0	Any one morbidity	1	3	26	37.7778
2410274101	0	0	0	No morbidity	0		23	31.1111
2418367302	0	1	0	Any one morbidity	1	3	24	33.3333
2410060101	0	0	0	Any one morbidity	1		24	33.3333
2418057402	0	0		2 or more morbidities		2	31	48.8889
2410251001	0	0		2 or more morbidities			10	2.22222
2418361801	0	0	0	No morbidity	0	3	22	28.8889
2410365201	0	0	0	Any one morbidity	1	3	31	48.8889
2410592801	0	0	0	2 or more morbidities	2	3	30	46.6667
2418366001	0	0	0	No morbidity	0	3	28	42.2222
2410457701	0	0	0	No morbidity	0		20	24.4444
2418065001	0	0	0	No morbidity	0		28	42.2222
2410505903	0	0	0	No morbidity	0	3	21	26.6667
2417286101	0	0	0	No morbidity	0		14	11.1111
2410422701	0	0		2 or more morbidities		3	31	48.8889
2418287301	0	0	0	Any one morbidity	1	3	16	15.5556
2418317302	0	0	0	2 or more morbidities			23	31.1111
2417250102	0	0	0	No morbidity	0	3	20	24.4444
2410393501	0	0	0	No morbidity	0	3	16	15.5556
2418027802	0	0		2 or more morbidities		3	16	15.5556
2418310101	0	0	0	No morbidity	0	3	19	22.2222
2410491101	0	0	0	Any one morbidity	1	3	19	22.2222
2418348702	0	1		2 or more morbidities			10	2.22222
2410464001	0	0	0	No morbidity	0	3	28	42.2222
2418086102	0	0		2 or more morbidities		2	31	48.8889
2410142602	0	0	0	No morbidity	0		13	8.88889
2418027502	0	0	0	No morbidity	0	2	35	57.7778
2410306202	0	0	0	No morbidity	0		29	44.4444
2418317501	0	0		2 or more morbidities		2	22	28.8889
2418325003	0	0		2 or more morbidities		3	21	26.6667
2418353101	0	0	0	2 or more morbidities		3	33	53.3333
2410416802	0	0		2 or more morbidities
2418063201	0	0	0	No morbidity	0	2	32	51.1111
2418258002	0	0		2 or more morbidities		3	14	11.1111
2410330001	0	1	0	Any one morbidity	1	3	21	26.6667
2417329103	0	0	0	No morbidity	0	3	23	31.1111
2418162801	0	0		2 or more morbidities			9	0
2410061402	0	0		2 or more morbidities		3	33	53.3333
2417065501	0	0	0	No morbidity	0	3	37	62.2222
2417302601	0	0	0	2 or more morbidities	2		26	37.7778
2418230601	0	0	0	2 or more morbidities		3	25	35.5556
2418295902	0	0	0	No morbidity	0	2	24	33.3333
2417342902	0	0	0	No morbidity	0	3	16	15.5556
2417018302	0	0	0	No morbidity	0	3	22	28.8889
2418082001	0	0	0	2 or more morbidities	3		14	11.1111
2410391301	0	0	0	No morbidity	0	3	19	22.2222
2410235601	0	0	0	Any one morbidity	1		16	15.5556
2410513802	0	0	0	No morbidity	0	3	23	31.1111
2418150001	0	0	0	No morbidity	0	3	20	24.4444
2418353802	0	0	0	No morbidity	0	3
2417091701	0	0	0	No morbidity	0		35	57.7778
2410329104	0	0	0	2 or more morbidities		2	26	37.7778
2417194301				2 or more morbidities
2418039702	0	0	0	No morbidity	0	3	22	28.8889
2417326201	0	0	0	No morbidity	0	3	34	55.5556
2412417801	0	0	0	No morbidity	0	2	26	37.7778
2410151501	0	0	0	No morbidity	0		18	20
2418166803	1	0	0	2 or more morbidities			17	17.7778
2410484806	0	0		2 or more morbidities		3	22	28.8889
2418355401	0	0	0	No morbidity	0	3	12	6.66667
2418084601	0	0	0	Any one morbidity	1	3	45	80
2418223201	0	0	0	2 or more morbidities		2	25	35.5556
[truncated: 2,736 more rows]
